# Supplementary material for: Differential effect of GLUT1 overexpression on survival and tumor immune microenvironment of human papilloma virus type 16-positive and -negative cervical cancer
Source: Sci Rep. 2019 Sep 16;9:13301. doi: 10.1038/s41598-019-49928-x (PMC6746783; doi:10.1038/s41598-019-49928-x)
Supplement: Supplementary file 2 — dataset 1 [file 41598_2019_49928_MOESM2_ESM.csv]

PATIENT_ID	Sample.ID	Sample.Type	age	gender	race_list	Race.Category	Patient.Height	Patient.Smoking.History.Category	Patient.Weight	Days.to.Last.Followup	Days.to.Sample.Collection.	sqcc	Ectopic.pregnancy.count	Clinical Stage	Nstage	American.Joint.Committee.on.Cancer.Metastasis.Stage.Code	Hysterectomy	lymph_node_examined_count	number_of_lymphnodes_positive_by_he	grade	LVI	RM	cervical_neoplasm_pathologic_margin_involved_text	radiations	PORT	POCT	poct_regimen	txgroup	Chemo.Concurrent.Reason.Not.Given	Chemo.Concurrent.Reason.Not.Other	Chemotherapy.Regimen.Type	Concurrent.Chemotherapy.Dose	Adjuvant.Postoperative.Targeted.Therapy.Administered.Indicator	Agent.Total.Dose.Count	American.Joint.Committee.on.Cancer.Lymph.Node.Stage.Code	Year.Cancer.Initial.Diagnosis	sample	tnm_stage	clinical_stage	hpv16	hpv_any	hpv16_nature	hpv_any_nature	hpv_type_nature	hpv_any_oncotarget	HPV_16_50positive	HPV_18_50positive	HPV_31_50positive	HPV_33_50positive
TCGA-4J-AA1J	TCGA-4J-AA1J-01	Primary	31	Female	WHITE	WHITE	165	1	48	226	80	1	0	1	0	M0	1	15	0	3	1			1	YES	NO		1					NO		NA	2013	TCGA.4J.AA1J.01A.21R.A38B.07	T1b2N0M0	Stage IB2	0	1	NA	NA		1	0	1	0	0
TCGA-BI-A0VR	TCGA-BI-A0VR-01	Primary	53	Female	WHITE	WHITE	NA	4	NA	1505	1554	1	1	3	1	M0	1	43	1	3	1			0				2							NA	2006	TCGA.BI.A0VR.01A.11R.A10U.07	T2bN1M0	Stage IIIB	1	1	1	1	HPV16	NA	NA	NA	NA	NA
TCGA-BI-A0VS	TCGA-BI-A0VS-01	Primary	48	Female	WHITE	WHITE	NA	2	NA	925	1247	1	1	1	0	M0	1	8	0	3	0			0				2							NA	2007	TCGA.BI.A0VS.01A.11R.A10U.07	T1b1N0M0	Stage IB	1	1	1	1	HPV16	NA	NA	NA	NA	NA
TCGA-BI-A20A	TCGA-BI-A20A-01	Primary	49	Female	WHITE	WHITE	167	NA	59	72	218	1	NA	1	0	M0	1	6	0	3	1	Microscopic parametrial involvement		0				2							NA	2010	TCGA.BI.A20A.01A.11R.A14Y.07	T1b1N0M0	Stage IB1	1	1	1	1	HPV16	NA	NA	NA	NA	NA
TCGA-C5-A0TN	TCGA-C5-A0TN-01	Primary	21	Female	BLACK OR AFRICAN AMERICAN	BLACK OR AFRICAN AMERICAN	NA	1	55	NA	4740	1	NA	1	1	MX	1	10	2	3	1	Microscopic parametrial involvement		1				1							NA	1997	TCGA.C5.A0TN.01A.21R.A14Y.07	T1bN1MX	Stage IB2	1	1	1	1	HPV16	NA	NA	NA	NA	NA
TCGA-C5-A1BE	TCGA-C5-A1BE-01	Primary	64	Female	WHITE	WHITE	149	3	76	NA	3839	1	0	1	1	MX	1	38	2	2	1	Other Location, specify	Anterior lower uterine segment	1		1	c	1							NA	2000	TCGA.C5.A1BE.01B.11R.A13Y.07	T1bN1MX	Stage IB2	1	1	1	1	HPV16	NA	NA	NA	NA	NA
TCGA-C5-A1BF	TCGA-C5-A1BF-01	Primary	46	Female	WHITE	WHITE	NA	2	76	NA	4992	1	NA	1	0	MX	1	33	0	1	NA			1				1							NA	1997	TCGA.C5.A1BF.01B.11R.A13Y.07	TXN0MX	Stage IB	0	1	0	1	HPV18	NA	NA	NA	NA	NA
TCGA-C5-A1BI	TCGA-C5-A1BI-01	Primary	31	Female	WHITE	WHITE	157	2	59	1112	3550	1	0	3	NA		0	NA	NA	2	NA			1		1	c	3							NA	2001	TCGA.C5.A1BI.01B.11R.A13Y.07	0	Stage IIIB	1	1	1	1	HPV16	NA	NA	NA	NA	NA
TCGA-C5-A1BJ	TCGA-C5-A1BJ-01	Primary	34	Female	WHITE	WHITE	169	4	49	4385	4972	1	0	2	NA		0	NA	NA	2	NA			1				3							NA	1997	TCGA.C5.A1BJ.01A.11R.A13Y.07	0	Stage IIB	1	1	1	1	HPV16	NA	NA	NA	NA	NA
TCGA-C5-A1BK	TCGA-C5-A1BK-01	Primary	36	Female	BLACK OR AFRICAN AMERICAN	BLACK OR AFRICAN AMERICAN	151	1	82	5385	5966	1	0	1	0	MX	1	20	0	2	0	Other Location, specify	margins free of tumor	0				2							NA	1994	TCGA.C5.A1BK.01B.11R.A13Y.07	T1bN0MX	Stage IB	1	1	1	1	HPV16	NA	NA	NA	NA	NA
TCGA-C5-A1BL	TCGA-C5-A1BL-01	Primary	32	Female	WHITE	WHITE	168	4	78	5271	5950	1	0	1	1		1	25	1	2	1			1				1							NA	1994	TCGA.C5.A1BL.01A.11R.A13Y.07	0	Stage IB	1	1	1	1	HPV16	NA	NA	NA	NA	NA
TCGA-C5-A1BM	TCGA-C5-A1BM-01	Primary	78	Female	BLACK OR AFRICAN AMERICAN	BLACK OR AFRICAN AMERICAN	171	4	56	NA	4853	1	0	1	1	MX	1	23	8	2	1	Positive vaginal margin		1				1							NA	1997	TCGA.C5.A1BM.01A.11R.A13Y.07	T2N1MX	Stage IB	0	1	0	1	HPV18	NA	NA	NA	NA	NA
TCGA-C5-A1BN	TCGA-C5-A1BN-01	Primary	26	Female	WHITE	WHITE	163	2	68	NA	1253	1	0	1	NA		0	NA	NA	3	1			1				3							NA	2007	TCGA.C5.A1BN.01B.11R.A14Y.07	0	Stage IB2	0	1	0	1	HPV45	NA	NA	NA	NA	NA
TCGA-C5-A1BQ	TCGA-C5-A1BQ-01	Primary	65	Female	WHITE	WHITE	147	4	69	NA	3311	1	0	3	NA		0	NA	NA	2	NA			1	YES	YES		3			Cisplatin		YES	6	NA	2002	TCGA.C5.A1BQ.01C.11R.A213.07	0	Stage IIIB	0	1	0	1	HPV31	1	1	1	1	0
TCGA-C5-A1M5	TCGA-C5-A1M5-01	Primary	53	Female	WHITE	WHITE	NA	1	70	NA	5395	1	0	1	0	M0	1	59	0	2	1	Other Location, specify	margins free of tumor	1				1							NA	1996	TCGA.C5.A1M5.01A.11R.A13Y.07	T1bN0M0	Stage IB	0	1	0	1	HPV33	NA	NA	NA	NA	NA
TCGA-C5-A1M6	TCGA-C5-A1M6-01	Primary	55	Female	WHITE	WHITE	165	1	77	NA	4668	1	0	2	NA		0	NA	NA	3	NA			1				3							NA	1998	TCGA.C5.A1M6.01A.11R.A13Y.07	0	Stage IIB	0	1	0	1	HPV18	NA	NA	NA	NA	NA
TCGA-C5-A1M7	TCGA-C5-A1M7-01	Primary	37	Female	WHITE	WHITE	165	2	69	1409	4265	1	0	1	0	MX	1	30	0	2	0	Other Location, specify	margins free of tumor	0				2							NA	1999	TCGA.C5.A1M7.01A.11R.A13Y.07	T1bN0MX	Stage IB	0	1	0	1	HPV18	NA	NA	NA	NA	NA
TCGA-C5-A1M8	TCGA-C5-A1M8-01	Primary	43	Female	WHITE	WHITE	163	1	75	919	3397	1	0	1	0	MX	1	13	0	2	0	Other Location, specify	margins free of tumor	1				1							NA	2001	TCGA.C5.A1M8.01A.21R.A13Y.07	T1bN0MX	Stage IB1	1	1	1	1	HPV16	NA	NA	NA	NA	NA
TCGA-C5-A1M9	TCGA-C5-A1M9-01	Primary	46	Female	WHITE	WHITE	155	1	49	NA	3120	0	0	1	1	M0	1	19	14	3	1	Other Location, specify	margins free of tumor	1		1	c	1							NA	2002	TCGA.C5.A1M9.01A.11R.A13Y.07	T3bN1M0	Stage IB1	1	1	1	1	HPV16	NA	NA	NA	NA	NA
TCGA-C5-A1ME	TCGA-C5-A1ME-01	Primary	40	Female	WHITE	WHITE	165	4	69	132	2632	0	0	1	0	M0	1	27	0	1	0	Other Location, specify	margins free of tumor	0				2							NA	2003	TCGA.C5.A1ME.01A.11R.A13Y.07	T1b1N0M0	Stage IB1	0	1	0	1	HPV18	NA	NA	NA	NA	NA
TCGA-C5-A1MF	TCGA-C5-A1MF-01	Primary	49	Female	WHITE	WHITE	163	4	70	1617	2591	1	0	1	0	MX	1	40	0	2	1	Other Location, specify	margins free of tumor	1				1							NA	2004	TCGA.C5.A1MF.01A.11R.A13Y.07	T1b2N0MX	Stage IB2	0	1	0	1	HPV45	NA	NA	NA	NA	NA
TCGA-C5-A1MH	TCGA-C5-A1MH-01	Primary	71	Female	WHITE	WHITE	NA	3	NA	NA	2417	1	0	3	NA		0	NA	NA	3	NA			1		1	c	3							NA	2004	TCGA.C5.A1MH.01A.11R.A14Y.07	0	Stage IIIB	1	1	1	1	HPV16	NA	NA	NA	NA	NA
TCGA-C5-A1MI	TCGA-C5-A1MI-01	Primary	50	Female	WHITE	WHITE	NA	2	77	NA	2346	1	1	1	1	M0	1	17	1	2	1			1		1	c	1							NA	2004	TCGA.C5.A1MI.01A.11R.A14Y.07	T1b1N1M0	Stage IB1	0	1	0	1	HPV18	NA	NA	NA	NA	NA
TCGA-C5-A1MJ	TCGA-C5-A1MJ-01	Primary	61	Female	WHITE	WHITE	165	1	75	NA	2234	0	1	1	0	MX	1	18	0	2	1	Other Location, specify	margins free of tumor	0				2							NA	2005	TCGA.C5.A1MJ.01A.11R.A14Y.07	T1b1N0MX	Stage IB1	0	1	0	1	HPV18	NA	NA	NA	NA	NA
TCGA-C5-A1MK	TCGA-C5-A1MK-01	Primary	79	Female	WHITE	WHITE	155	1	63	NA	2052	1	0	3	NA		0	NA	NA	3	NA			1		1	carbo	3							NA	2005	TCGA.C5.A1MK.01A.11R.A14Y.07	0	Stage IIIB	0	1	0	1	HPV58	NA	NA	NA	NA	NA
TCGA-C5-A1ML	TCGA-C5-A1ML-01	Primary	49	Female	WHITE	WHITE	NA	2	120	NA	2037	1	0	1	NA		0	NA	NA	3	NA			1				3							NA	2005	TCGA.C5.A1ML.01A.11R.A14Y.07	0	Stage IB2	1	1	1	1	HPV16	NA	NA	NA	NA	NA
TCGA-C5-A1MN	TCGA-C5-A1MN-01	Primary	42	Female	WHITE	WHITE	165	2	64	NA	1441	1	0	3	NA		0	NA	NA	2	NA			1		1	c	3							NA	2007	TCGA.C5.A1MN.01A.11R.A14Y.07	0	Stage IIIB	1	1	1	1	HPV16	NA	NA	NA	NA	NA
TCGA-C5-A1MP	TCGA-C5-A1MP-01	Primary	34	Female	BLACK OR AFRICAN AMERICAN	BLACK OR AFRICAN AMERICAN	NA	1	NA	109	747	1	0	1	1	MX	1	54	6	3	1	Other Location, specify	margins free of tumor	0				2							NA	2009	TCGA.C5.A1MP.01A.11R.A14Y.07	T1b2N1MX	Stage IB2	1	1	1	1	HPV16	NA	NA	NA	NA	NA
TCGA-C5-A1MQ	TCGA-C5-A1MQ-01	Primary	35	Female	WHITE	WHITE	175	1	116	17	667	1	0	2	0	M0	1	33	0	2	1	Microscopic parametrial involvement		1		1	c	1							NA	2009	TCGA.C5.A1MQ.01A.11R.A14Y.07	T2bN0M0	Stage IIA	NA	NA	NA	NA		NA	NA	NA	NA	NA
TCGA-C5-A2LS	TCGA-C5-A2LS-01	Primary	37	Female	WHITE	WHITE	173	2	92	1345	2199	0	0	1	0	M0	1	41	0	1	NA	Other Location, specify	margins free of tumor	0	NO	NO		2					NO		NA	2005	TCGA.C5.A2LS.01A.22R.A22U.07	T1b2N0M0	Stage IB2	1	1	1	1	HPV16	1	1	0	0	0
TCGA-C5-A2LT	TCGA-C5-A2LT-01	Primary	38	Female	WHITE	WHITE	163	2	59	2226	3715	1	0	1	0	M0	1	31	0	3	0	Other Location, specify	margins free of tumor	1		1	c	1							NA	2001	TCGA.C5.A2LT.01A.11R.A18M.07	T1bN0M0	Stage IB	0	1	0	1	HPV70	1	1	0	0	0
TCGA-C5-A2LV	TCGA-C5-A2LV-01	Primary	36	Female	BLACK OR AFRICAN AMERICAN	BLACK OR AFRICAN AMERICAN	165	2	84	2234	3016	1	0	1	1	MX	1	49	1	3	0	Other Location, specify	margins free of tumor	0				2							NA	2003	TCGA.C5.A2LV.01A.11R.A18M.07	T1bN1MX	Stage IB	1	1	1	1	HPV16	1	1	0	0	0
TCGA-C5-A2LX	TCGA-C5-A2LX-01	Primary	54	Female	WHITE	WHITE	165	2	65	491	1583	1	0	1	1	MX	1	39	3	2	1	Positive vaginal margin		1		1	c	1							NA	2007	TCGA.C5.A2LX.01A.11R.A18M.07	T2N1MX	Stage IB1	1	1	1	1	HPV16	1	1	0	0	0
TCGA-C5-A2LY	TCGA-C5-A2LY-01	Primary	30	Female	WHITE	WHITE	160	1	88	2383	3169	1	0	1	0	M0	0	8	0	2	0			1		1	c	3							NA	2002	TCGA.C5.A2LY.01A.31R.A18M.07	T1b1N0M0	Stage IB1	1	1	1	1	HPV16	1	1	0	0	0
TCGA-C5-A2LZ	TCGA-C5-A2LZ-01	Primary	65	Female	WHITE	WHITE	163	2	85	NA	4886	1	0	3	NA		0	NA	NA	2	NA			1	YES	NO		3	Not done per treating physicians discretion				NO		NA	1998	TCGA.C5.A2LZ.01A.11R.A213.07	0	Stage IIIB	1	1	1	1	HPV16	1	1	1	1	0
TCGA-C5-A2M1	TCGA-C5-A2M1-01	Primary	37	Female	WHITE	WHITE	168	1	76	1169	2275	0	0	1	0	MX	1	31	0	2	0	Other Location, specify	margins free of tumor	0				2							NA	2005	TCGA.C5.A2M1.01A.11R.A18M.07	T1b1N0MX	Stage IB1	1	1	1	1	HPV16	1	1	0	0	0
TCGA-C5-A2M2	TCGA-C5-A2M2-01	Primary	56	Female	WHITE	WHITE	NA	4	NA	25	774	0	0	1	NA		0	NA	NA	2	NA			0				4							NA	2009	TCGA.C5.A2M2.01A.21R.A18M.07	0	Stage IB2	1	1	1	1	HPV16	1	1	1	0	0
TCGA-C5-A3HD	TCGA-C5-A3HD-01	Primary	51	Female	WHITE	WHITE	170	4	83	1582	2848	1	0	2	NA		0	NA	NA	2	NA			1		1	c	3							NA	2004	TCGA.C5.A3HD.01B.11R.A213.07	0	Stage IIB	1	1	1	1	HPV16	1	1	1	1	0
TCGA-C5-A3HE	TCGA-C5-A3HE-01	Primary	44	Female	WHITE	WHITE	NA	1	NA	548	1801	1	0	1	0	M0	1	NA	NA	3	NA	Other Location, specify	margins free of tumor	1	YES	NO		1					NO		NA	2006	TCGA.C5.A3HE.01A.21R.A22U.07	T1b2N0M0	Stage IB2	0	1	0	1	HPV18	1	1	1	0	0
TCGA-C5-A3HF	TCGA-C5-A3HF-01	Primary	24	Female	WHITE	WHITE	NA	2	NA	NA	5464	0	0	1	1		1	32	11	2	NA			1				1							NA	1996	TCGA.C5.A3HF.01A.11R.A213.07	0	Stage IB2	0	1	0	1	HPV18	1	1	1	1	0
TCGA-C5-A3HL	TCGA-C5-A3HL-01	Primary	76	Female	WHITE	WHITE	NA	1	NA	621	1519	1	0	1	0	MX	1	21	0	2	0	Other Location, specify	margins free of tumor	1				1							NA	2007	TCGA.C5.A3HL.01A.11R.A213.07	T1b2N0MX	Stage IB2	1	1	1	1	HPV16	1	1	1	1	0
TCGA-C5-A7CG	TCGA-C5-A7CG-01	Primary	55	Female	WHITE	WHITE	169	1	94	5564	6043	1	0	1	0	MX	1	47	0	2	NA	Other Location, specify	margins free of tumor	0	NO	NO		2	Not done per treating physicians discretion				NO		NA	1997	TCGA.C5.A7CG.01A.11R.A32P.07	T1bN0MX	Stage IB	0	1	0	1	HPV52	1	0	0	0	0
TCGA-C5-A7CH	TCGA-C5-A7CH-01	Primary	43	Female	WHITE	WHITE	161	1	104	771	4329	1	0	2	NA		0	NA	NA	2	NA			1	YES	YES		3					YES		NA	2001	TCGA.C5.A7CH.01A.11R.A33Z.07	0	Stage IIB	1	1	1	1	HPV16	1	1	0	0	0
TCGA-C5-A7CJ	TCGA-C5-A7CJ-01	Primary	42	Female	WHITE	WHITE	163	2	60	NA	3977	1	0	2	1	MX	1	30	2	2	NA	Other Location, specify	margins free of tumor	1	YES	YES		1			Cisplatin		YES		NA	2002	TCGA.C5.A7CJ.01A.11R.A32P.07	T2aN1MX	Stage IIA	1	1	1	1	HPV16	1	1	0	0	0
TCGA-C5-A7CK	TCGA-C5-A7CK-01	Primary	58	Female	WHITE	WHITE	165	5	55	NA	4483	1	0	4	NA		0	NA	NA	2	NA			1	YES	YES		3			Cisplatin		YES		NA	2001	TCGA.C5.A7CK.01A.11R.A32P.07	0	Stage IVA	1	1	1	1	HPV16	1	1	0	0	0
TCGA-C5-A7CL	TCGA-C5-A7CL-01	Primary	48	Female	WHITE	WHITE	163	2	103	NA	4090	1	0	3	NA		0	NA	NA	2	NA			1	YES	YES		3			Cisplatin		YES		NA	2002	TCGA.C5.A7CL.01A.11R.A32P.07	0	Stage IIIB	1	1	1	1	HPV16	1	1	0	0	0
TCGA-C5-A7CM	TCGA-C5-A7CM-01	Primary	35	Female	WHITE	WHITE	168	4	75	294	254	0	NA	1	NA		0	NA	NA	2	NA			1	YES	YES		3			Cisplatin		YES		NA	2012	TCGA.C5.A7CM.01A.11R.A33Z.07	0	Stage IB2	0	1	0	1	HPV18	1	0	1	0	0
TCGA-C5-A7CO	TCGA-C5-A7CO-01	Primary	68	Female	WHITE	WHITE	158	3	98	2233	4117	1	0	1	NA		0	NA	NA	2	NA			1	YES	YES		3			Cisplatin		YES		NA	2002	TCGA.C5.A7CO.01A.11R.A352.07	0	Stage IB2	0	1	NA	NA		1	0	0	1	0
TCGA-C5-A7UC	TCGA-C5-A7UC-01	Primary	48	Female	WHITE	WHITE	NA	NA	NA	NA	3993	1	NA	1	0	M0	1	27	0	3	NA	Other Location, specify	margins free of tumor	0	NO	NO		2	Not done per treating physicians discretion				NO		NA	2002	TCGA.C5.A7UC.01A.11R.A352.07	T1bN0M0	Stage IB	0	1	NA	NA		1	0	0	0	0
TCGA-C5-A7UE	TCGA-C5-A7UE-01	Primary	45	Female	WHITE	WHITE	160	2	63	2602	4375	1	0	1	1		1	23	1	2	NA			1	YES	YES		1			Cisplatin	1000 ml	YES	6	NA	2001	TCGA.C5.A7UE.01A.11R.A33Z.07	0	Stage IB1	1	1	1	1	HPV16	1	1	0	0	0
TCGA-C5-A7UH	TCGA-C5-A7UH-01	Primary	55	Female	WHITE	WHITE	163	1	56	1846	3604	1	0	3	NA		0	NA	NA	3	NA			1	YES	YES		3			Cisplatin		YES		NA	2003	TCGA.C5.A7UH.01A.11R.A352.07	0	Stage IIIB	1	1	NA	NA		1	1	0	0	0
TCGA-C5-A7UI	TCGA-C5-A7UI-01	Primary	42	Female	BLACK OR AFRICAN AMERICAN	BLACK OR AFRICAN AMERICAN	NA	2	86	NA	3221	1	NA	1	0	MX	1	24	0	3	NA	Other Location, specify	margins free of tumor	0	NO	NO		2							NA	2004	TCGA.C5.A7UI.01A.11R.A36F.07	T1b1N0MX	Stage IB1	0	1	NA	NA		1	0	0	0	1
TCGA-C5-A7X3	TCGA-C5-A7X3-01	Primary	70	Female	WHITE	WHITE	160	1	79	NA	5915	1	0	3	NA		0	NA	NA	2	NA			1	YES	YES		3			Cisplatin|Other	[Not Available]|[Not Available]	YES	[Not Available]|[Not Available]	NA	1997	TCGA.C5.A7X3.01A.11R.A352.07	0	Stage IIIB	0	1	NA	NA		1	0	0	0	0
TCGA-C5-A7X5	TCGA-C5-A7X5-01	Primary	72	Female	BLACK OR AFRICAN AMERICAN	BLACK OR AFRICAN AMERICAN	163	NA	59	NA	3836	1	NA	4	NA		0	NA	NA	3	NA			1	YES	YES		3			Carboplatin|Other	[Not Available]|[Not Available]	YES	[Not Available]|[Not Available]	NA	2003	TCGA.C5.A7X5.01A.11R.A36F.07	0	Stage IVB	0	1	NA	NA		1	0	0	0	0
TCGA-C5-A7X8	TCGA-C5-A7X8-01	Primary	35	Female	WHITE	WHITE	170	2	74	83	3868	0	0	1	1	M0	1	27	1	2	1	Other Location, specify	margins free of tumor	1	YES	YES		1			Cisplatin		YES		NA	2003	TCGA.C5.A7X8.01A.11R.A36F.07	T2aN1M0	Stage IB1	0	1	NA	NA		1	0	1	0	0
TCGA-C5-A7XC	TCGA-C5-A7XC-01	Primary	26	Female	WHITE	WHITE	NA	2	53	1551	3358	1	NA	1	0	M0	1	42	0	2	NA	Other Location, specify	margins free of tumor	0	NO	NO		2							NA	2004	TCGA.C5.A7XC.01A.11R.A38B.07	T1bN0M0	Stage IB1	1	1	NA	NA		1	1	0	0	0
TCGA-C5-A8XH	TCGA-C5-A8XH-01	Primary	39	Female	WHITE	WHITE	163	4	60	NA	2396	1	NA	1	0	MX	1	33	0	NA	NA	Other Location, specify	margins free of tumor	0	NO	NO		2							NA	2007	TCGA.C5.A8XH.01A.11R.A37O.07	T1b1N0MX	Stage IB1	1	1	NA	NA		1	1	0	0	0
TCGA-C5-A8XI	TCGA-C5-A8XI-01	Primary	69	Female	BLACK OR AFRICAN AMERICAN	BLACK OR AFRICAN AMERICAN	NA	2	NA	254	2069	1	NA	1	0	MX	1	10	0	3	NA	Other Location, specify	margins free of tumor	1	YES	YES		1							NA	2008	TCGA.C5.A8XI.01A.11R.A37O.07	T1b2N0MX	Stage IB2	0	1	NA	NA		1	0	0	0	0
TCGA-C5-A8XJ	TCGA-C5-A8XJ-01	Primary	74	Female	WHITE	WHITE	160	1	114	2305	4175	1	NA	1	NA		0	NA	NA	NA	NA			1	YES	YES		3							NA	2002	TCGA.C5.A8XJ.01A.11R.A37O.07	0	Stage IB	0	1	NA	NA		1	0	0	0	1
TCGA-C5-A8XK	TCGA-C5-A8XK-01	Primary	30	Female	BLACK OR AFRICAN AMERICAN	BLACK OR AFRICAN AMERICAN	NA	NA	NA	3039	4840	1	NA	NA	NA		0	NA	NA	3	NA			1	YES	YES		3					YES		NA	2000	TCGA.C5.A8XK.01A.11R.A37O.07	0	0	1	1	NA	NA		1	1	0	0	0
TCGA-C5-A8YQ	TCGA-C5-A8YQ-01	Primary	79	Female	WHITE	WHITE	165	2	70	NA	2673	1	NA	1	1		1	23	3	2	NA			1	YES	YES		1							NA	2006	TCGA.C5.A8YQ.01A.11R.A37O.07	0	Stage IB1	0	0	NA	NA		0	0	0	0	0
TCGA-C5-A8YR	TCGA-C5-A8YR-01	Primary	56	Female	WHITE	WHITE	NA	1	80	NA	7049	1	NA	1	0	M0	1	29	0	3	NA			0	NO	NO		2							NA	1994	TCGA.C5.A8YR.01A.12R.A37O.07	T1bN0M0	Stage IB	0	1	NA	NA		1	0	0	0	0
TCGA-C5-A8YT	TCGA-C5-A8YT-01	Primary	36	Female	WHITE	WHITE	NA	2	NA	186	1939	1	NA	1	NA		0	NA	NA	3	NA			1	YES	YES		3							NA	2008	TCGA.C5.A8YT.01A.11R.A37O.07	0	Stage IB1	1	0	NA	NA		0	1	0	0	0
TCGA-C5-A8ZZ	TCGA-C5-A8ZZ-01	Primary	41	Female	WHITE	WHITE	NA	2	NA	636	3023	1	0	2	NA		0	NA	NA	2	NA			1	YES	YES		3							NA	2005	TCGA.C5.A8ZZ.01A.11R.A37O.07	0	Stage IIB	1	1	NA	NA		1	1	0	0	0
TCGA-C5-A901	TCGA-C5-A901-01	Primary	44	Female	WHITE	WHITE	166	5	54	518	4811	1	NA	NA	1	MX	1	19	2	2	NA	Positive vaginal margin		0	NO	NO		2							NA	2000	TCGA.C5.A901.01A.11R.A37O.07	TXN1MX	0	1	1	NA	NA		1	1	0	0	0
TCGA-C5-A902	TCGA-C5-A902-01	Primary	35	Female	BLACK OR AFRICAN AMERICAN	BLACK OR AFRICAN AMERICAN	177	2	83	149	1829	1	NA	1	NA		0	NA	NA	3	NA			1	YES	YES		3							NA	2008	TCGA.C5.A902.01A.11R.A37O.07	0	Stage IB2	1	1	NA	NA		1	1	0	0	0
TCGA-C5-A905	TCGA-C5-A905-01	Primary	37	Female	BLACK OR AFRICAN AMERICAN	BLACK OR AFRICAN AMERICAN	NA	NA	73	4879	7129	1	NA	1	0	MX	1	33	0	2	NA			0	NO	NO		2							NA	1994	TCGA.C5.A905.01A.11R.A37O.07	T1bN0MX	Stage IB	1	1	NA	NA		1	1	0	0	0
TCGA-C5-A907	TCGA-C5-A907-01	Primary	47	Female	WHITE	WHITE	163	4	95	136	48	1	NA	1	NA		0	NA	NA	2	NA			1	YES	YES		3			Cisplatin		YES	6	NA	2013	TCGA.C5.A907.01A.11R.A37O.07	0	Stage IB2	0	1	NA	NA		1	0	1	0	0
TCGA-DG-A2KH	TCGA-DG-A2KH-01	Primary	25	Female			NA	4	NA	34	NA	0	NA	1	0	M0	1	12	0	NA	0			0				2							NA	NA	TCGA.DG.A2KH.01A.21R.A22U.07	T1b1N0M0	Stage IB1	0	1	0	1	HPV18	1	1	1	0	0
TCGA-DG-A2KJ	TCGA-DG-A2KJ-01	Primary	50	Female			NA	NA	NA	1791	NA	1	NA	3	1	M0	1	23	1	3	NA			1				1							NA	2006	TCGA.DG.A2KJ.01A.11R.A32Y.07	T1bN1M0	Stage IIIB	0	1	0	1	HPV18	1	1	1	0	0
TCGA-DG-A2KK	TCGA-DG-A2KK-01	Primary	51	Female			157	4	64	1544	NA	1	NA	3	1	M0	1	28	2	3	1	Other Location, specify	Not involved	1				1							NA	2007	TCGA.DG.A2KK.01A.11R.A180.07	T1b1N1M0	Stage IIIB	1	1	1	1	HPV16	1	1	0	0	0
TCGA-DG-A2KL	TCGA-DG-A2KL-01	Primary	53	Female			155	2	75	1367	NA	1	0	2	0	M0	1	8	0	1	1	Positive vaginal margin		1				1							NA	NA	TCGA.DG.A2KL.01A.11R.A180.07	T2aN0M0	Stage IIA	1	1	1	1	HPV16	1	1	0	0	0
TCGA-DG-A2KM	TCGA-DG-A2KM-01	Primary	46	Female			169	1	NA	1218	NA	1	NA	1	1	M0	0	9	4	2	0			1				3							NA	2008	TCGA.DG.A2KM.01A.11R.A180.07	T1b1N1M0	Stage IB1	1	1	1	1	HPV16	1	1	0	0	0
TCGA-DR-A0ZL	TCGA-DR-A0ZL-01	Primary	53	Female	ASIAN	ASIAN	155	1	57	2155	2384	1	0	1	0	M0	1	24	0	3	0			0				2							NA	2004	TCGA.DR.A0ZL.01A.11R.A10U.07	T1b1N0M0	Stage IB	1	1	1	1	HPV16	NA	NA	NA	NA	NA
TCGA-DR-A0ZM	TCGA-DR-A0ZM-01	Primary	61	Female	WHITE	WHITE	158	2	64	1289	1506	1	NA	3	0	M0	1	58	0	2	1	Other Location, specify	Patient had clear margins	1		1	c	1							NA	2006	TCGA.DR.A0ZM.01A.12R.A10U.07	T2bN0M0	Stage IIIB	0	0	0	0	negative	NA	NA	NA	NA	NA
TCGA-DS-A0VK	TCGA-DS-A0VK-01	Primary	45	Female	WHITE	WHITE	165	4	52	NA	5025	1	0	1	1	M0	1	16	1	3	1	Positive vaginal margin		1				1							NA	1996	TCGA.DS.A0VK.01A.21R.A10U.07	T1b1N1M0	Stage IB	1	1	1	1	HPV16	NA	NA	NA	NA	NA
TCGA-DS-A0VL	TCGA-DS-A0VL-01	Primary	25	Female	WHITE	WHITE	170	1	86	81	3243	1	0	1	0	M0	1	8	0	2	1	Other Location, specify	Posterior radical soft tissue	0				2							NA	2001	TCGA.DS.A0VL.01A.21R.A10U.07	T1b1N0M0	Stage IB	1	1	1	1	HPV16	NA	NA	NA	NA	NA
TCGA-DS-A0VM	TCGA-DS-A0VM-01	Primary	51	Female	WHITE	WHITE	163	1	69	2128	2813	1	0	1	1	M0	1	21	1	3	1	Other Location, specify	No involved margins. Margins clear as per pathology report.	0		1	c	2							NA	2003	TCGA.DS.A0VM.01A.11R.A10U.07	T1b1N1M0	Stage IB	1	1	1	1	HPV16	NA	NA	NA	NA	NA
TCGA-DS-A0VN	TCGA-DS-A0VN-01	Primary	47	Female	WHITE	WHITE	165	1	81	2910	2831	1	0	1	0	M0	1	19	0	2	0	Other Location, specify	deep cervical	1		1	c	1							NA	2002	TCGA.DS.A0VN.01A.21R.A10U.07	T1b2N0M0	Stage IB	1	1	1	1	HPV16	NA	NA	NA	NA	NA
TCGA-DS-A1O9	TCGA-DS-A1O9-01	Primary	75	Female	WHITE	WHITE	132	2	32	NA	4152	1	0	4	0	M0	1	19	0	3	1	Positive vaginal margin		0				2							NA	1999	TCGA.DS.A1O9.01A.11R.A14Y.07	T4N0M0	Stage IVA	NA	NA	NA	NA		NA	NA	NA	NA	NA
TCGA-DS-A1OA	TCGA-DS-A1OA-01	Primary	77	Female	ASIAN	ASIAN	160	1	51	NA	3621	1	0	1	1	M0	1	8	8	3	1	Other Location, specify	None	1		1	carbo	1							NA	2001	TCGA.DS.A1OA.01A.11R.A14Y.07	T1b1N1M0	Stage IB	NA	NA	NA	NA		NA	NA	NA	NA	NA
TCGA-DS-A1OB	TCGA-DS-A1OB-01	Primary	45	Female	WHITE	WHITE	152	NA	72	NA	1199	1	NA	1	1	M0	1	31	16	2	1	Other Location, specify	None	1		1	tc	1							NA	2007	TCGA.DS.A1OB.01A.11R.A14Y.07	T1b2N1M0	Stage IB	NA	NA	NA	NA		NA	NA	NA	NA	NA
TCGA-DS-A1OC	TCGA-DS-A1OC-01	Primary	47	Female	WHITE	WHITE	140	4	78	376	378	1	0	1	1	M0	1	19	2	2	NA	Other Location, specify	None	1				1							NA	2010	TCGA.DS.A1OC.01A.11R.A14Y.07	T1b1N1M0	Stage IB	NA	NA	NA	NA		NA	NA	NA	NA	NA
TCGA-DS-A1OD	TCGA-DS-A1OD-01	Primary	49	Female	WHITE	WHITE	155	4	89	3097	2968	1	0	1	0	M0	1	16	0	3	1	Other Location, specify	None	1		1	c	1							NA	2003	TCGA.DS.A1OD.01A.11R.A14Y.07	T1b1N0M0	Stage IB1	NA	NA	NA	NA		NA	NA	NA	NA	NA
TCGA-DS-A3LQ	TCGA-DS-A3LQ-01	Primary	46	Female			163	3	72	183	175	1	NA	3	1	M0	1	8	1	3	1	Other Location, specify	None	1		1	c	1							NA	2011	TCGA.DS.A3LQ.01A.21R.A21T.07	T3bN1M0	Stage IIIB	0	1	0	1	HPV69	0	0	0	0	0
TCGA-DS-A5RQ	TCGA-DS-A5RQ-01	Primary	80	Female	WHITE	WHITE	148	2	61	208	203	1	0	1	0	MX	1	42	0	2	1			1	YES	YES		1			Cisplatin	60 mg	YES	6	NA	2012	TCGA.DS.A5RQ.01A.11R.A28H.07	T1b1N0MX	Stage IB1	1	1	1	1	HPV16	1	1	0	0	0
TCGA-DS-A7WF	TCGA-DS-A7WF-01	Primary	41	Female			160	2	63	NA	2483	0	0	1	0	MX	1	23	0	3	1			1	YES	YES		1			Cisplatin		YES		NA	2006	TCGA.DS.A7WF.01A.11R.A352.07	T1b2N0MX	Stage IB2	1	1	NA	NA		1	1	0	0	0
TCGA-DS-A7WH	TCGA-DS-A7WH-01	Primary	34	Female	WHITE	WHITE	168	1	50	223	230	0	0	1	0	MX	1	22	0	2	NA			1	YES	YES		1			Cisplatin	40 mg/m2	YES	7	NA	2013	TCGA.DS.A7WH.01A.22R.A352.07	T1b1N0MX	Stage IB1	1	1	NA	NA		1	1	0	0	0
TCGA-DS-A7WI	TCGA-DS-A7WI-01	Primary	43	Female	WHITE	WHITE	165	1	57	NA	222	1	0	2	1	MX	1	15	1	2	1			1	YES	YES		1			Cisplatin	40 mg/m2	YES	5	NA	2013	TCGA.DS.A7WI.01A.12R.A352.07	T2a2N1MX	Stage IIA2	1	1	NA	NA		1	1	0	0	0
TCGA-EA-A1QS	TCGA-EA-A1QS-01	Primary	46	Female	WHITE	WHITE	164	1	60	40	80	1	0	1	0	M0	1	18	0	2	0			0				2							NA	2010	TCGA.EA.A1QS.01A.61R.A22U.07	T1b1N0M0	Stage IB1	0	1	0	1	HPV39	1	0	1	0	0
TCGA-EA-A1QT	TCGA-EA-A1QT-01	Primary	47	Female	WHITE	WHITE	163	1	68	8	64	1	0	1	0	M0	1	18	0	2	0			0				2							NA	2011	TCGA.EA.A1QT.01A.11R.A14Y.07	T1bN0M0	Stage IB	1	1	1	1	HPV16	NA	NA	NA	NA	NA
TCGA-EA-A3HQ	TCGA-EA-A3HQ-01	Primary	60	Female	WHITE	WHITE	160	1	88	65	244	1	0	2	0	M0	1	13	0	2	0			0				2							NA	2011	TCGA.EA.A3HQ.01A.11R.A213.07	T2aN0M0	Stage II	1	1	1	1	HPV16	1	1	0	0	0
TCGA-EA-A3HR	TCGA-EA-A3HR-01	Primary	57	Female	WHITE	WHITE	146	1	86	40	219	1	NA	2	0	M0	1	11	0	2	0			0				2							NA	2011	TCGA.EA.A3HR.01A.11R.A213.07	T2aN0M0	Stage II	0	1	0	1	HPV73	1	1	0	0	0
TCGA-EA-A3HS	TCGA-EA-A3HS-01	Primary	35	Female	WHITE	WHITE	169	1	54	40	219	1	0	1	0	M0	1	10	0	1	0			0				2							NA	2011	TCGA.EA.A3HS.01A.11R.A213.07	T1bN0M0	Stage IB	1	1	NA	NA		1	1	0	0	0
TCGA-EA-A3HT	TCGA-EA-A3HT-01	Primary	68	Female	WHITE	WHITE	163	1	83	19	198	1	0	1	0	M0	1	9	0	1	0			0				2							NA	2011	TCGA.EA.A3HT.01A.61R.A21T.07	T1bN0M0	Stage IB	1	1	1	1	HPV16	1	1	0	1	0
TCGA-EA-A3HU	TCGA-EA-A3HU-01	Primary	43	Female	WHITE	WHITE	162	1	68	81	182	1	0	2	0	M0	1	14	0	2	0			0				2							NA	2011	TCGA.EA.A3HU.01A.11R.A213.07	T2a2N0M0	Stage II	1	1	1	1	HPV16	1	1	0	0	0
TCGA-EA-A3QD	TCGA-EA-A3QD-01	Primary	59	Female	WHITE	WHITE	163	1	105	33	146	1	0	3	1	M0	1	6	1	3	1			1				1							NA	2011	TCGA.EA.A3QD.01A.32R.A22U.07	T1b1N1M0	Stage IIIB	1	1	1	1	HPV16	1	1	0	0	0
TCGA-EA-A3QE	TCGA-EA-A3QE-01	Primary	45	Female	WHITE	WHITE	154	1	73	47	126	1	0	1	0	M0	1	14	NA	2	0			0				2							NA	2011	TCGA.EA.A3QE.01A.21R.A21T.07	T1bN0M0	Stage IB	1	1	1	1	HPV16	1	1	0	1	0
TCGA-EA-A3Y4	TCGA-EA-A3Y4-01	Primary	40	Female	WHITE	WHITE	167	1	99	35	146	1	0	1	0	M0	1	12	0	3	0			1				1							NA	2012	TCGA.EA.A3Y4.01A.51R.A24H.07	T1bN0M0	Stage IB	0	1	0	1	HPV45	1	0	0	0	0
TCGA-EA-A410	TCGA-EA-A410-01	Primary	51	Female	WHITE	WHITE	160	1	80	56	172	1	0	2	0	M0	1	14	0	2	0			0				2							NA	2012	TCGA.EA.A410.01A.11R.A32Y.07	T2a2N0M0	Stage IIA2	0	0	0	0	negative	0	1	1	0	0
TCGA-EA-A411	TCGA-EA-A411-01	Primary	50	Female	WHITE	WHITE	176	1	74	41	100	1	0	1	0	M0	1	13	0	2	0			0				2							NA	2012	TCGA.EA.A411.01A.11R.A24H.07	T1b1N0M0	Stage IB1	1	1	1	1	HPV16	1	1	1	0	0
TCGA-EA-A439	TCGA-EA-A439-01	Primary	50	Female	ASIAN	ASIAN	160	1	47	20	98	1	NA	2	0	M0	1	NA	NA	3	1			1		NO		1							NA	2012	TCGA.EA.A439.01A.11R.A24H.07	T2a1N0M0	Stage IIA1	0	1	0	1	HPV18	1	1	1	0	0
TCGA-EA-A43B	TCGA-EA-A43B-01	Primary	43	Female	WHITE	WHITE	164	1	72	55	196	1	NA	1	0	M0	1	24	0	2	NA			1				1							NA	2012	TCGA.EA.A43B.01A.81R.A32Y.07	T1b1N0M0	Stage IB1	1	1	1	1	HPV16	1	1	1	0	0
TCGA-EA-A44S	TCGA-EA-A44S-01	Primary	31	Female	WHITE	WHITE	182	1	83	9	120	1	0	3	1	M0	1	10	4	2	0			1				1							NA	2012	TCGA.EA.A44S.01A.12R.A26T.07	T2a2N1M0	Stage IIIB	1	1	1	1	HPV16	1	1	0	0	0
TCGA-EA-A4BA	TCGA-EA-A4BA-01	Primary	49	Female	WHITE	WHITE	162	1	96	10	122	0	NA	1	0	M0	1	10	0	2	0			1				1							NA	2012	TCGA.EA.A4BA.01A.21R.A26T.07	T1b2N0M0	Stage IB2	0	0	0	0	negative	0	1	0	0	0
TCGA-EA-A50E	TCGA-EA-A50E-01	Primary	45	Female	ASIAN	ASIAN	152	1	45	8	142	1	NA	4	1	M0	1	6	6	2	1	Positive bladder margin		0				2							NA	2012	TCGA.EA.A50E.01A.21R.A26T.07	T4N1M0	Stage IVA	1	1	1	1	HPV16	1	1	0	0	0
TCGA-EA-A556	TCGA-EA-A556-01	Primary	38	Female	WHITE	WHITE	160	2	62	0	119	0	0	1	0	M0	1	7	0	3	NA			0				2							NA	2012	TCGA.EA.A556.01A.11R.A26T.07	T1b1N0M0	Stage IB1	0	0	0	0	negative	0	1	0	0	0
TCGA-EA-A5FO	TCGA-EA-A5FO-01	Primary	59	Female	WHITE	WHITE	162	1	58	45	132	1	NA	1	0	M0	1	21	0	2	0			1				1							NA	2012	TCGA.EA.A5FO.01A.21R.A28H.07	T1b1N0M0	Stage IB1	1	1	1	1	HPV16	1	1	0	0	0
TCGA-EA-A5O9	TCGA-EA-A5O9-01	Primary	39	Female	WHITE	WHITE	160	1	99	27	112	1	0	1	0	M0	1	10	0	2	0			1	YES	NO		1					NO		NA	2012	TCGA.EA.A5O9.01A.11R.A28H.07	T1b2N0M0	Stage IB2	1	1	1	1	HPV16	1	1	0	0	0
TCGA-EA-A5ZD	TCGA-EA-A5ZD-01	Primary	40	Female	ASIAN	ASIAN	154	1	47	21	102	1	NA	1	0	M0	1	NA	NA	2	0			0	NO	NO		2							NA	2012	TCGA.EA.A5ZD.01A.11R.A28H.07	T1b1N0M0	Stage IB1	0	1	0	1	HPV58	1	1	0	0	0
TCGA-EA-A5ZE	TCGA-EA-A5ZE-01	Primary	54	Female	ASIAN	ASIAN	153	1	55	22	101	1	NA	1	0	M0	1	NA	NA	3	0			0	NO	NO		2							NA	2012	TCGA.EA.A5ZE.01A.11R.A28H.07	T1b1N0M0	Stage IB1	0	1	0	1	HPV59	1	1	0	0	0
TCGA-EA-A5ZF	TCGA-EA-A5ZF-01	Primary	56	Female	ASIAN	ASIAN	151	1	51	26	100	1	NA	1	NA	M0	1	NA	NA	2	0			0	NO	NO		2							NA	2012	TCGA.EA.A5ZF.01A.11R.A28H.07	T1b1NXM0	Stage IB1	0	1	0	1	HPV18	1	1	1	0	0
TCGA-EA-A6QX	TCGA-EA-A6QX-01	Primary	49	Female	ASIAN	ASIAN	154	1	49	19	99	1	NA	3	1	M0	1	3	2	3	1			0				2							NA	2013	TCGA.EA.A6QX.01A.12R.A33Z.07	T1b1N1M0	Stage IIIB	0	1	0	1	HPV58	1	0	0	0	0
TCGA-EA-A78R	TCGA-EA-A78R-01	Primary	54	Female	ASIAN	ASIAN	160	1	63	12	126	1	NA	1	NA	M0	1	NA	NA	2	1			0				2							NA	2013	TCGA.EA.A78R.01A.11R.A32P.07	T1b1NXM0	Stage IB1	0	1	0	1	HPV52	1	0	0	0	0
TCGA-EA-A97N	TCGA-EA-A97N-01	Primary	38	Female	WHITE	WHITE	160	1	60	11	83	1	NA	1	0	M0	1	10	0	2	0			0	NO	NO		2					NO		NA	2013	TCGA.EA.A97N.01A.11R.A38B.07	T1b2N0M0	Stage IB2	1	1	NA	NA		1	1	0	0	0
TCGA-EK-A2GZ	TCGA-EK-A2GZ-01	Primary	64	Female	BLACK OR AFRICAN AMERICAN	BLACK OR AFRICAN AMERICAN	160	NA	64	383	1099	1	NA	3	NA		0	14	NA	2	NA			0				4							NA	2008	TCGA.EK.A2GZ.01A.11R.A180.07	0	Stage IIIB	0	1	0	1	HPV52	1	1	0	0	0
TCGA-EK-A2H0	TCGA-EK-A2H0-01	Primary	24	Female	WHITE	WHITE	156	NA	88	1398	1268	1	NA	2	NA		0	NA	NA	3	NA			1				3							NA	2007	TCGA.EK.A2H0.01A.11R.A180.07	0	Stage IIB	0	1	0	1	HPV68	1	1	0	0	0
TCGA-EK-A2H1	TCGA-EK-A2H1-01	Primary	20	Female	WHITE	WHITE	160	NA	62	799	1319	1	NA	1	NA		0	NA	NA	3	0			1		1	cetuximab	3							NA	2007	TCGA.EK.A2H1.01A.11R.A180.07	0	Stage IB2	1	1	1	1	HPV16	1	1	0	0	0
TCGA-EK-A2IP	TCGA-EK-A2IP-01	Primary	28	Female	WHITE	WHITE	167	NA	69	202	1675	1	NA	1	0	MX	1	18	NA	3	NA			0				2							NA	2006	TCGA.EK.A2IP.01A.11R.A180.07	T1b1N0MX	Stage IB1	1	1	1	1	HPV16	1	1	0	0	0
TCGA-EK-A2IR	TCGA-EK-A2IR-01	Primary	48	Female	WHITE	WHITE	160	NA	61	2679	4950	1	NA	1	0	MX	1	24	NA	3	1			0				2							NA	1997	TCGA.EK.A2IR.01A.11R.A180.07	T1bN0MX	Stage IB2	NA	NA	NA	NA		NA	NA	NA	NA	NA
TCGA-EK-A2PG	TCGA-EK-A2PG-01	Primary	88	Female	BLACK OR AFRICAN AMERICAN	BLACK OR AFRICAN AMERICAN	155	NA	55	16	2165	1	NA	NA	NA		0	NA	NA	3	NA			0				4							NA	2005	TCGA.EK.A2PG.01A.11R.A18M.07	0	0	0	1	0	1	HPV58	1	1	1	0	0
TCGA-EK-A2PI	TCGA-EK-A2PI-01	Primary	44	Female	WHITE	WHITE	162	NA	53	0	881	1	NA	3	NA		0	NA	NA	2	NA			0				4							NA	2009	TCGA.EK.A2PI.01A.11R.A18M.07	0	Stage IIIB	1	1	1	1	HPV16	1	1	1	0	0
TCGA-EK-A2PK	TCGA-EK-A2PK-01	Primary	43	Female	WHITE	WHITE	167	NA	94	0	2043	1	NA	1	NA		1	35	NA	3	NA			0				2							NA	2006	TCGA.EK.A2PK.01A.11R.A18M.07	0	Stage IB1	0	1	0	1	HPV18	1	1	1	0	0
TCGA-EK-A2PL	TCGA-EK-A2PL-01	Primary	36	Female	WHITE	WHITE	167	NA	113	0	1181	1	NA	3	NA		0	NA	NA	NA	NA			0				4							NA	2008	TCGA.EK.A2PL.01A.11R.A18M.07	0	Stage IIIB	0	1	0	1	HPV39	1	1	1	0	0
TCGA-EK-A2PM	TCGA-EK-A2PM-01	Primary	81	Female	WHITE	WHITE	157	NA	51	0	1199	1	NA	2	NA		0	NA	NA	3	NA			0				4							NA	2008	TCGA.EK.A2PM.01A.11R.A18M.07	0	Stage IIB	0	0	0	0	negative	0	0	1	0	0
TCGA-EK-A2R7	TCGA-EK-A2R7-01	Primary	45	Female	WHITE	WHITE	165	NA	75	27	546	1	NA	1	1	M0	1	21	NA	3	1			0				2							NA	2010	TCGA.EK.A2R7.01A.11R.A18M.07	T1b1N1M0	Stage IB	0	1	0	1	HPV18	1	1	1	0	0
TCGA-EK-A2R8	TCGA-EK-A2R8-01	Primary	48	Female	WHITE	WHITE	170	NA	75	40	554	1	NA	1	1	MX	1	17	NA	3	0			0				2							NA	2010	TCGA.EK.A2R8.01A.21R.A18M.07	T1b2N1MX	Stage IB2	0	1	0	1	HPV45	1	1	0	0	1
TCGA-EK-A2R9	TCGA-EK-A2R9-01	Primary	58	Female	WHITE	WHITE	162	NA	185	4	230	1	NA	1	0		1	14	NA	3	1			0				2							NA	2011	TCGA.EK.A2R9.01A.11R.A18M.07	T1b1N0	Stage IB1	0	1	0	1	HPV33	1	1	0	0	1
TCGA-EK-A2RA	TCGA-EK-A2RA-01	Primary	74	Female			160	4	72	302	232	1	NA	2	0	MX	1	32	0	3	0			0				2							NA	2011	TCGA.EK.A2RA.01A.11R.A18M.07	T2a2N0MX	Stage IIA2	0	1	0	1	HPV52	1	0	1	0	0
TCGA-EK-A2RB	TCGA-EK-A2RB-01	Primary	48	Female	WHITE	WHITE	175	2	105	9	169	1	NA	4	NA		0	NA	NA	3	NA			0				4							NA	2011	TCGA.EK.A2RB.01A.11R.A18M.07	0	Stage IVB	1	1	1	1	HPV16	1	1	0	0	1
TCGA-EK-A2RC	TCGA-EK-A2RC-01	Primary	33	Female			170	NA	72	129	786	1	NA	1	NA		1	16	NA	3	1	Positive vaginal margin		0				2							NA	2009	TCGA.EK.A2RC.01A.11R.A18M.07	0	Stage IB1	1	1	1	1	HPV16	1	1	1	0	0
TCGA-EK-A2RL	TCGA-EK-A2RL-01	Primary	32	Female	BLACK OR AFRICAN AMERICAN	BLACK OR AFRICAN AMERICAN	154	NA	89	721	723	0	NA	1	1	MX	1	33	NA	2	0			0				2							NA	2009	TCGA.EK.A2RL.01A.11R.A18M.07	T1b1N1MX	Stage IB	1	1	1	1	HPV16	1	1	0	0	1
TCGA-EK-A2RN	TCGA-EK-A2RN-01	Primary	45	Female	WHITE	WHITE	176	NA	68	71	756	1	NA	1	1	MX	1	15	NA	2	1	Other Location, specify	parametrial involvement on the right side only	0				2							NA	2009	TCGA.EK.A2RN.01A.12R.A213.07	T2bN1MX	Stage IB1	1	1	1	1	HPV16	1	1	0	1	0
TCGA-EK-A2RO	TCGA-EK-A2RO-01	Primary	59	Female	AMERICAN INDIAN OR ALASKA NATIVE	AMERICAN INDIAN OR ALASKA NATIVE	168	NA	77	2	409	1	NA	2	0		1	32	0	1	NA			0				2							NA	2010	TCGA.EK.A2RO.01A.11R.A18M.07	0	Stage IIB	1	1	1	1	HPV16	1	1	0	0	0
TCGA-EK-A3GJ	TCGA-EK-A3GJ-01	Primary	51	Female	NATIVE HAWAIIAN OR OTHER PACIFIC ISLANDER	NATIVE HAWAIIAN OR OTHER PACIFIC ISLANDER	171	NA	96	3	407	1	NA	1	0		1	24	NA	3	0			0				2							NA	2010	TCGA.EK.A3GJ.01A.21R.A213.07	T1b1N0	Stage IB1	0	1	0	1	HPV58	1	1	0	1	0
TCGA-EK-A3GK	TCGA-EK-A3GK-01	Primary	33	Female	WHITE	WHITE	165	NA	73	15	744	0	NA	1	0	MX	1	22	0	3	1			0				2							NA	2009	TCGA.EK.A3GK.01A.11R.A213.07	T1b1N0MX	Stage IB1	1	1	1	1	HPV16	1	1	0	1	0
TCGA-EK-A3GM	TCGA-EK-A3GM-01	Primary	65	Female	WHITE	WHITE	150	1	83	0	2122	0	NA	2	NA		0	NA	NA	2	0			0				4							NA	2006	TCGA.EK.A3GM.01A.11R.A213.07	0	Stage IIA	0	1	0	1	HPV45	1	1	0	0	0
TCGA-EK-A3GN	TCGA-EK-A3GN-01	Primary	47	Female	WHITE	WHITE	160	NA	83	1	2374	1	NA	3	NA		0	NA	NA	3	0			0				4							NA	2005	TCGA.EK.A3GN.01A.11R.A213.07	TXNX	Stage IIIB	1	1	1	1	HPV16	1	1	0	0	0
TCGA-EX-A1H5	TCGA-EX-A1H5-01	Primary	58	Female	BLACK OR AFRICAN AMERICAN	BLACK OR AFRICAN AMERICAN	167	2	67	178	163	1	NA	2	1	MX	1	21	4	3	1	Microscopic parametrial involvement		1				1							NA	2010	TCGA.EX.A1H5.01A.31R.A13Y.07	T2bN1MX	Stage IIB	1	1	1	1	HPV16	NA	NA	NA	NA	NA
TCGA-EX-A1H6	TCGA-EX-A1H6-01	Primary	38	Female	WHITE	WHITE	158	1	74	241	576	0	NA	1	0	MX	1	20	0	1	0			0	NO	NO		2							NA	2009	TCGA.EX.A1H6.01B.11R.A22U.07	T1b1N0MX	Stage IB1	1	1	1	1	HPV16	1	1	0	0	0
TCGA-EX-A3L1	TCGA-EX-A3L1-01	Primary	32	Female	WHITE	WHITE	160	1	57	211	161	1	NA	2	0	M0	1	22	0	3	0			1				1							NA	2011	TCGA.EX.A3L1.01A.11R.A32Y.07	T2a1N0M0	Stage IIA1	0	1	0	1	HPV45	1	0	0	0	0
TCGA-EX-A449	TCGA-EX-A449-01	Primary	42	Female	WHITE	WHITE	168	NA	107	34	79	0	NA	4	NA	M1	1	NA	NA	1	0	Macroscopic parametrial involvement		1				1							NA	2012	TCGA.EX.A449.01A.11R.A32Y.07	T1b1NXM1	Stage IVB	1	1	NA	NA		1	1	1	0	0
TCGA-EX-A69L	TCGA-EX-A69L-01	Primary	41	Female	ASIAN	ASIAN	163	1	73	136	148	1	NA	1	0	M0	1	26	0	3	NA			0	NO	NO		2	Not done per treating physicians discretion				NO		NA	2012	TCGA.EX.A69L.01A.11R.A32P.07	T1b1N0M0	Stage IB1	1	1	1	1	HPV16	1	1	0	0	0
TCGA-EX-A69M	TCGA-EX-A69M-01	Primary	62	Female	WHITE	WHITE	158	4	58	186	148	1	1	1	0	M0	1	11	0	3	NA			0	NO	NO		2	Not done per treating physicians discretion				NO		NA	2012	TCGA.EX.A69M.01A.11R.A32P.07	T1b2N0M0	Stage IB2	0	1	0	1	HPV52	1	0	0	0	0
TCGA-EX-A8YF	TCGA-EX-A8YF-01	Primary	44	Female	WHITE	WHITE	168	1	57	144	111	1	NA	1	0	M0	1	37	0	3	1			1	YES			1							NA	2013	TCGA.EX.A8YF.01A.11R.A37O.07	T2a1N0M0	Stage IB1	0	1	NA	NA		1	0	1	0	0
TCGA-FU-A23K	TCGA-FU-A23K-01	Primary	28	Female	WHITE	WHITE	165	1	91	37	192	1	NA	3	1	MX	1	24	1	3	1			0				2							NA	2010	TCGA.FU.A23K.01A.11R.A16R.07	T1b1N1MX	Stage IIIB	0	1	0	1	HPV18	NA	NA	NA	NA	NA
TCGA-FU-A23L	TCGA-FU-A23L-01	Primary	60	Female	WHITE	WHITE	163	1	56	37	165	1	NA	2	0	MX	1	11	0	3	0			1				1							NA	2010	TCGA.FU.A23L.01A.11R.A16R.07	T2a1N0MX	Stage IIA1	0	1	0	1	HPV45	NA	NA	NA	NA	NA
TCGA-FU-A2QG	TCGA-FU-A2QG-01	Primary	29	Female	WHITE	WHITE	170	4	138	28	77	1	0	1	0		1	32	0	2	0			0				2							NA	2011	TCGA.FU.A2QG.01A.11R.A18M.07	T1b1N0	Stage IB1	1	1	1	1	HPV16	1	1	1	0	0
TCGA-FU-A3EO	TCGA-FU-A3EO-01	Primary	55	Female	WHITE	WHITE	165	2	64	66	137	0	0	2	0	MX	1	23	0	2	0	Positive vaginal margin		1				1							NA	2011	TCGA.FU.A3EO.01A.11R.A213.07	T2bN0MX	Stage IIB	1	1	1	1	HPV16	1	1	0	0	0
TCGA-FU-A3HY	TCGA-FU-A3HY-01	Primary	47	Female	WHITE	WHITE	170	2	74	20	77	1	0	1	1	MX	1	39	1	2	1			1				1							NA	2011	TCGA.FU.A3HY.01A.11R.A21T.07	T1b2N1MX	Stage IB2	1	1	1	1	HPV16	1	1	0	0	0
TCGA-FU-A3HZ	TCGA-FU-A3HZ-01	Primary	64	Female	WHITE	WHITE	165	1	66	31	465	1	0	2	0	M0	1	9	0	3	1			1				1							NA	2010	TCGA.FU.A3HZ.01A.11R.A213.07	T2a2N0M0	Stage IIA2	1	0	NA	NA		0	1	1	1	0
TCGA-FU-A3NI	TCGA-FU-A3NI-01	Primary	45	Female	WHITE	WHITE	162	2	57	44	466	1	NA	1	1	MX	1	29	2	2	1			0				2							NA	2010	TCGA.FU.A3NI.01A.11R.A21T.07	T1b1N1MX	Stage IB1	1	1	1	1	HPV16	1	1	0	0	0
TCGA-FU-A3TQ	TCGA-FU-A3TQ-01	Primary	55	Female	WHITE	WHITE	152	2	59	48	561	1	0	3	1	MX	1	12	2	2	1			0				2							NA	2010	TCGA.FU.A3TQ.01A.11R.A22U.07	T2bN1MX	Stage IIIB	1	1	1	1	HPV16	1	1	1	0	0
TCGA-FU-A3TX	TCGA-FU-A3TX-01	Primary	78	Female			NA	4	67	45	78	1	NA	1	0	M0	1	30	0	3	0			0				2							NA	2012	TCGA.FU.A3TX.01A.11R.A22U.07	T1b2N0M0	Stage IB2	0	1	0	1	HPV18	1	0	1	0	0
TCGA-FU-A3WB	TCGA-FU-A3WB-01	Primary	43	Female	WHITE	WHITE	167	4	89	25	66	1	NA	2	0	MX	1	43	0	2	0			1				1							NA	2012	TCGA.FU.A3WB.01A.11R.A22U.07	T2a2N0MX	Stage IIA2	1	1	1	1	HPV16	1	1	0	0	0
TCGA-FU-A3YQ	TCGA-FU-A3YQ-01	Primary	35	Female	WHITE	WHITE	160	2	101	107	139	1	NA	1	0	MX	1	24	0	1	NA			0				2							NA	2012	TCGA.FU.A3YQ.01A.11R.A22U.07	T1b1N0MX	Stage IB1	1	1	1	1	HPV16	1	1	1	0	0
TCGA-FU-A40J	TCGA-FU-A40J-01	Primary	38	Female	WHITE	WHITE	160	1	78	41	76	0	NA	3	1	MX	1	28	4	3	1			1				1							NA	2012	TCGA.FU.A40J.01A.11R.A24H.07	T2a1N1MX	Stage IIIB	1	1	1	1	HPV16	1	1	1	0	0
TCGA-FU-A57G	TCGA-FU-A57G-01	Primary	49	Female	WHITE	WHITE	160	1	57	40	684	0	NA	1	0	MX	1	26	0	2	0			0				2							NA	2011	TCGA.FU.A57G.01A.11R.A26T.07	T1b2N0MX	Stage IB2	0	0	0	0	negative	0	1	0	0	0
TCGA-FU-A5XV	TCGA-FU-A5XV-01	Primary	32	Female	WHITE	WHITE	157	2	69	60	105	1	1	3	1	MX	1	63	2	3	1			1				1							NA	2012	TCGA.FU.A5XV.01A.11R.A28H.07	T1b2N1MX	Stage IIIB	0	1	0	1	HPV18	1	1	1	0	0
TCGA-FU-A770	TCGA-FU-A770-01	Primary	33	Female	WHITE	WHITE	175	2	67	34	139	0	0	3	1	MX	1	10	1	2	0			0				2							NA	2013	TCGA.FU.A770.01A.11R.A33Z.07	T2a2N1MX	Stage IIIB	1	1	1	1	HPV16	1	1	0	0	0
TCGA-GH-A9DA	TCGA-GH-A9DA-01	Primary	27	Female	WHITE	WHITE	170	2	NA	274	174	1	NA	1	0	MX	1	15	0	3	0			0	NO	NO		2	Not done per treating physicians discretion				NO		NA	2013	TCGA.GH.A9DA.01A.21R.A37O.07	T1bN0MX	Stage IB1	0	1	NA	NA		1	0	0	0	0
TCGA-HG-A2PA	TCGA-HG-A2PA-01	Primary	38	Female	WHITE	WHITE	164	2	95	773	729	1	0	1	0	M0	1	30	0	2	1			0				2							NA	2009	TCGA.HG.A2PA.01A.11R.A213.07	T1b2N0M0	Stage IB2	1	1	1	1	HPV16	1	1	1	1	0
TCGA-HM-A3JJ	TCGA-HM-A3JJ-01	Primary	40	Female	BLACK OR AFRICAN AMERICAN	BLACK OR AFRICAN AMERICAN	173	NA	72	NA	629	1	NA	1	1	MX	1	41	4	3	1			1		1	c	1							NA	2010	TCGA.HM.A3JJ.01A.21R.A21T.07	T1b1N1MX	Stage IB1	1	1	1	1	HPV16	1	1	0	0	0
TCGA-HM-A3JK	TCGA-HM-A3JK-01	Primary	64	Female	WHITE	WHITE	165	4	94	168	170	1	0	2	1	MX	1	51	1	3	0			1		1	c	1							NA	2011	TCGA.HM.A3JK.01A.11R.A32Y.07	T2bN1MX	Stage IIA2	0	1	0	1	HPV35	1	1	0	0	0
TCGA-HM-A4S6	TCGA-HM-A4S6-01	Primary	51	Female	WHITE	WHITE	152	3	101	244	117	1	NA	3	1	MX	1	13	2	3	1	Other Location, specify	Squamous cell carcinoma in situ focallly extends to the cervical cuff margin(6-9 o'clock	1	YES	YES		1	Other	Concurent chemo RT Ongoing-treatment delayed due to postoperative complications.			YES		NA	2012	TCGA.HM.A4S6.01A.11R.A26T.07	T1b2N1MX	Stage IIIB	1	1	1	1	HPV16	1	1	0	0	0
TCGA-HM-A6W2	TCGA-HM-A6W2-06		34	Female	BLACK OR AFRICAN AMERICAN	BLACK OR AFRICAN AMERICAN	160	2	89	125	NA	0	NA	4	0	M1	1	7	NA	3	1			1	YES	YES		1			Cisplatin	70mg	YES	6	NA	2013	TCGA.HM.A6W2.06A.22R.A33Z.07	T2aN0M1	Stage IVB	0	0	0	0	negative	0	0	0	0	0
TCGA-IR-A3L7	TCGA-IR-A3L7-01	Primary	37	Female	WHITE	WHITE	177	4	89	3509	4286	1	0	1	0	M0	1	20	0	3	1			1				1							NA	2000	TCGA.IR.A3L7.01A.21R.A213.07	T1b1N0M0	Stage IB1	0	1	0	1	HPV18	1	1	1	1	0
TCGA-IR-A3LA	TCGA-IR-A3LA-01	Primary	60	Female	WHITE	WHITE	157	1	101	3780	3401	0	NA	1	0	M0	1	18	0	3	1			1	YES	YES		1			Cisplatin|Other	70 mg/m2|750 mg/m2	YES	4|4	NA	2002	TCGA.IR.A3LA.01A.11R.A22U.07	T1b1N0M0	Stage IB1	0	0	0	0	negative	0	1	0	0	0
TCGA-IR-A3LB	TCGA-IR-A3LB-01	Primary	53	Female	WHITE	WHITE	168	3	94	NA	3385	0	NA	1	0	M0	1	29	0	3	1			1	YES	YES		1			Cisplatin|Other	70mg/m2|1000mg/m2	YES	4|4	NA	2002	TCGA.IR.A3LB.01A.11R.A24H.07	T1b1N0M0	Stage IB1	0	1	0	1	HPV45	1	1	1	0	0
TCGA-IR-A3LC	TCGA-IR-A3LC-01	Primary	40	Female	WHITE	WHITE	160	1	64	3333	3214	1	0	1	0	M0	1	48	0	3	1			1				1							NA	2003	TCGA.IR.A3LC.01A.11R.A213.07	T1b1N0M0	Stage IB1	1	1	1	1	HPV16	1	1	0	0	0
TCGA-IR-A3LF	TCGA-IR-A3LF-01	Primary	64	Female	WHITE	WHITE	155	1	86	2949	2814	0	0	1	0	M0	1	16	0	2	0			1	YES	NO		1	Not done per treating physicians discretion				NO		NA	2004	TCGA.IR.A3LF.01A.21R.A22U.07	T1b1N0M0	Stage IB1	1	1	1	1	HPV16	1	1	0	0	0
TCGA-IR-A3LH	TCGA-IR-A3LH-01	Primary	49	Female	BLACK OR AFRICAN AMERICAN	BLACK OR AFRICAN AMERICAN	154	4	74	2394	2501	1	1	2	0	M0	1	40	0	4	0	Positive vaginal margin		1				1							NA	2005	TCGA.IR.A3LH.01A.21R.A213.07	T2a1N0M0	Stage IIA1	0	1	0	1	HPV45	1	1	0	0	0
TCGA-IR-A3LI	TCGA-IR-A3LI-01	Primary	48	Female	WHITE	WHITE	169	1	71	2445	2326	0	0	4	1	M1	1	25	1	2	1	Microscopic parametrial involvement		1				1							NA	2005	TCGA.IR.A3LI.01A.11R.A32Y.07	T2bN1M1	Stage IVB	1	1	1	1	HPV16	1	1	0	0	0
TCGA-IR-A3LK	TCGA-IR-A3LK-01	Primary	69	Female	WHITE	WHITE	165	1	96	808	779	1	0	1	0	M0	1	17	0	3	NA	Microscopic parametrial involvement		1				1							NA	2009	TCGA.IR.A3LK.01A.12R.A213.07	T1b2N0M0	Stage IB2	0	1	0	1	HPV31	1	1	1	1	0
TCGA-IR-A3LL	TCGA-IR-A3LL-01	Primary	60	Female	WHITE	WHITE	157	1	92	720	614	1	0	1	0	M0	1	15	0	2	1			1				1							NA	2010	TCGA.IR.A3LL.01A.11R.A213.07	T1b1N0M0	Stage IB1	1	1	1	1	HPV16	1	1	0	0	0
TCGA-JW-A5VG	TCGA-JW-A5VG-01	Primary	35	Female	AMERICAN INDIAN OR ALASKA NATIVE	AMERICAN INDIAN OR ALASKA NATIVE	158	1	110	439	342	1	0	2	NA	MX	0	NA	NA	3	NA			1	NO	NO		3			Cisplatin	40 mg/m2	YES	5	NA	2012	TCGA.JW.A5VG.01A.11R.A28H.07	T2aNXMX	Stage IIA	0	1	0	1	HPV59	1	1	0	0	0
TCGA-JW-A5VH	TCGA-JW-A5VH-01	Primary	53	Female	AMERICAN INDIAN OR ALASKA NATIVE	AMERICAN INDIAN OR ALASKA NATIVE	163	1	80	NA	405	1	0	4	NA	M1	0	NA	NA	2	NA			1	NO	NO		3	Not done per treating physicians discretion		Carboplatin		NO	2	NA	2012	TCGA.JW.A5VH.01A.11R.A28H.07	T4NXM1	Stage IVB	0	0	0	0	negative	0	1	0	0	0
TCGA-JW-A5VI	TCGA-JW-A5VI-01	Primary	45	Female	AMERICAN INDIAN OR ALASKA NATIVE	AMERICAN INDIAN OR ALASKA NATIVE	158	2	59	506	406	1	0	2	NA	MX	0	NA	NA	3	NA			1	NO	NO		3			Cisplatin	40 mg/m2	YES	5	NA	2012	TCGA.JW.A5VI.01A.11R.A28H.07	T2bNXMX	Stage IIB	0	1	0	1	HPV30	1	1	1	0	0
TCGA-JW-A5VJ	TCGA-JW-A5VJ-01	Primary	56	Female	AMERICAN INDIAN OR ALASKA NATIVE	AMERICAN INDIAN OR ALASKA NATIVE	155	1	57	401	301	1	1	2	NA	MX	0	NA	NA	3	NA			0	NO	NO		4			Cisplatin	40mg/m2	YES	5	NA	2012	TCGA.JW.A5VJ.01A.11R.A28H.07	T2bNXMX	Stage IIB	0	1	0	1	HPV18	1	1	1	0	0
TCGA-JW-A5VK	TCGA-JW-A5VK-01	Primary	43	Female	BLACK OR AFRICAN AMERICAN	BLACK OR AFRICAN AMERICAN	158	3	68	198	219	1	0	1	NA	MX	0	NA	NA	3	NA			0	NO	NO		4			Cisplatin	40 mg/m2	YES	5	NA	2012	TCGA.JW.A5VK.01A.11R.A28H.07	T1b2NXMX	Stage IB2	1	1	1	1	HPV16	0	1	1	0	0
TCGA-JW-A5VL	TCGA-JW-A5VL-01	Primary	37	Female	AMERICAN INDIAN OR ALASKA NATIVE	AMERICAN INDIAN OR ALASKA NATIVE	160	1	71	88	114	1	0	1	NA	MX	0	NA	NA	1	NA			0	NO	NO		4			Cisplatin	40 mg/m2	YES	4	NA	2012	TCGA.JW.A5VL.01A.11R.A28H.07	T1b2NXMX	Stage IB2	1	1	1	1	HPV16	1	1	0	0	0
TCGA-JW-A69B	TCGA-JW-A69B-01	Primary	44	Female	WHITE	WHITE	155	1	69	306	231	0	0	1	NA	MX	0	NA	NA	NA	NA			0	NO	NO		4	Scheduling problems		Cisplatin	40 mg/m2	YES	5	NA	2012	TCGA.JW.A69B.01A.11R.A32P.07	T1b2NXMX	Stage IB2	1	1	1	1	HPV16	1	1	0	0	0
TCGA-JW-A852	TCGA-JW-A852-01	Primary	42	Female	WHITE	WHITE	160	1	100	156	57	1	0	2	1	MX	0	NA	NA	2	NA			0	NO	NO		4	Scheduling problems		Cisplatin	40 mg/m2	YES	4	NA	2013	TCGA.JW.A852.01A.11R.A352.07	T2bN1MX	Stage IIB	1	1	NA	NA		1	1	0	0	0
TCGA-JW-AAVH	TCGA-JW-AAVH-01	Primary	46	Female	WHITE	WHITE	155	2	165	204	104	1	NA	1	0	M0	1	15	0	2	1			0	NO	NO		2							NA	2013	TCGA.JW.AAVH.01A.11R.A38B.07	T1b1N0M0	Stage IB1	1	1	NA	NA		1	1	0	0	0
TCGA-JX-A3PZ	TCGA-JX-A3PZ-01	Primary	25	Female	WHITE	WHITE	175	1	58	NA	5922	1	0	1	0	M0	1	22	0	2	1			0	NO	NO		2	Not done per treating physicians discretion				NO		NA	1995	TCGA.JX.A3PZ.01A.11R.A32Y.07	T1bN0M0	Stage IB	0	1	0	1	HPV45	1	0	0	0	0
TCGA-JX-A3Q0	TCGA-JX-A3Q0-01	Primary	63	Female	BLACK OR AFRICAN AMERICAN	BLACK OR AFRICAN AMERICAN	166	4	57	5957	5251	1	0	3	0	M0	0	NA	NA	2	NA			1	YES	NO		3	Not done per treating physicians discretion				NO		NA	1997	TCGA.JX.A3Q0.01A.11R.A32Y.07	T3N0M0	Stage III	0	1	0	1	HPV31	1	1	0	1	0
TCGA-JX-A3Q8	TCGA-JX-A3Q8-01	Primary	40	Female	ASIAN	ASIAN	158	1	68	922	252	0	0	1	0	MX	1	14	0	3	0			0	NO	NO		2							NA	2011	TCGA.JX.A3Q8.01A.11R.A21T.07	T1b1N0MX	Stage IB1	1	1	1	1	HPV16	1	1	0	0	0
TCGA-JX-A5QV	TCGA-JX-A5QV-01	Primary	37	Female	WHITE	WHITE	165	1	61	243	147	1	0	1	0	M0	1	13	0	3	0			1	YES	NO		1					NO		NA	2012	TCGA.JX.A5QV.01A.22R.A28H.07	T1b1N0M0	Stage IB1	1	1	1	1	HPV16	1	1	0	0	0
TCGA-LP-A4AU	TCGA-LP-A4AU-01	Primary	35	Female	ASIAN	ASIAN	153	1	49	3	272	1	NA	3	1	M0	1	NA	NA	3	NA			1	YES	YES		1			Cisplatin|Other	75 mg/m2|750 MG/M2	YES	[Not Available]|[Not Available]	NA	2011	TCGA.LP.A4AU.01A.32R.A32Y.07	T2N1M0	Stage IIIB	0	1	0	1	HPV18	1	1	1	0	0
TCGA-LP-A4AV	TCGA-LP-A4AV-01	Primary	63	Female	ASIAN	ASIAN	153	1	42	0	413	1	NA	1	0	M0	1	3	NA	2	NA			0	NO	NO		2							NA	2011	TCGA.LP.A4AV.01A.11R.A32Y.07	T1bN0M0	Stage IB	0	1	0	1	HPV56	1	1	1	0	0
TCGA-LP-A4AW	TCGA-LP-A4AW-01	Primary	52	Female	ASIAN	ASIAN	158	1	52	27	259	1	NA	1	0	M0	1	3	NA	1	NA			0	NO	NO		2							NA	2011	TCGA.LP.A4AW.01A.11R.A24H.07	T1bN0M0	Stage IA	1	1	1	1	HPV16	1	1	0	0	0
TCGA-LP-A4AX	TCGA-LP-A4AX-01	Primary	45	Female	ASIAN	ASIAN	NA	1	NA	2	263	1	NA	1	0	M0	1	2	0	3	NA			1	NO	NO		1							NA	2011	TCGA.LP.A4AX.01A.12R.A24H.07	T1b1N0M0	Stage IB1	1	1	1	1	HPV16	1	1	0	0	0
TCGA-LP-A5U2	TCGA-LP-A5U2-01	Primary	30	Female	ASIAN	ASIAN	160	1	51	9	226	0	NA	3	1	MX	0	7	2	3	1			0	NO	NO		4							NA	2012	TCGA.LP.A5U2.01A.11R.A28H.07	T2aN1MX	Stage IIIB	1	1	1	1	HPV16	1	1	0	0	0
TCGA-LP-A5U3	TCGA-LP-A5U3-01	Primary	40	Female	ASIAN	ASIAN	160	1	50	25	168	1	NA	1	0	M0	1	NA	NA	3	0			0				2							NA	2012	TCGA.LP.A5U3.01A.11R.A28H.07	T1b1N0M0	Stage IB1	1	1	1	1	HPV16	1	1	0	0	0
TCGA-LP-A7HU	TCGA-LP-A7HU-01	Primary	53	Female	ASIAN	ASIAN	155	1	58	6	141	0	NA	2	0	M0	1	2	0	3	0			1				1							NA	2013	TCGA.LP.A7HU.01A.11R.A33Z.07	T2N0M0	Stage II	1	1	1	1	HPV16	1	1	0	0	0
TCGA-MA-AA3W	TCGA-MA-AA3W-01	Primary	54	Female	WHITE	WHITE	155	2	84	503	512	1	1	1	1	M0	1	40	1	3	NA			1	YES	YES		1			Cisplatin	70	YES	5	NA	2012	TCGA.MA.AA3W.01A.11R.A38B.07	T1b1N1M0	Stage IB1	1	1	NA	NA		1	1	0	0	0
TCGA-MA-AA3X	TCGA-MA-AA3X-01	Primary	50	Female	BLACK OR AFRICAN AMERICAN	BLACK OR AFRICAN AMERICAN	170	2	73	617	471	1	NA	3	NA	MX	0	NA	NA	2	NA			1	YES	YES		3			Cisplatin	70	YES	5	NA	2012	TCGA.MA.AA3X.01A.22R.A42S.07	T3bNXMX	Stage IIIB	1	1	NA	NA		1	1	0	0	0
TCGA-MA-AA3Y	TCGA-MA-AA3Y-01	Primary	48	Female	WHITE	WHITE	156	1	65	542	478	1	NA	1	0	M0	1	29	0	3	0			0	NO	NO		2					NO		NA	2012	TCGA.MA.AA3Y.01A.11R.A38B.07	T1b1N0M0	Stage IB1	0	1	NA	NA		1	0	0	0	0
TCGA-MA-AA3Z	TCGA-MA-AA3Z-01	Primary	43	Female	WHITE	WHITE	160	1	84	469	352	1	NA	1	0	M0	0	NA	NA	NA	NA			0	YES	YES		4			Cisplatin	70	YES	6	NA	2013	TCGA.MA.AA3Z.01A.11R.A38B.07	T1b2N0M0	Stage IB2	1	1	NA	NA		1	1	0	0	0
TCGA-MA-AA41	TCGA-MA-AA41-01	Primary	33	Female	WHITE	WHITE	159	2	47	279	197	1	NA	2	1	M1	0	NA	NA	2	NA			0	YES	YES		4			Cisplatin|Carboplatin|Other|Other	57|AUC/5|175mg/m2; 135mg/m2|15mg/kg	YES	2|6|6|5	NA	2013	TCGA.MA.AA41.01A.11R.A38B.07	T2N1M1	Stage IIB	1	1	NA	NA		1	1	0	0	0
TCGA-MA-AA42	TCGA-MA-AA42-01	Primary	75	Female	WHITE	WHITE	140	1	63	168	57	1	NA	2	0	M0	0	NA	NA	3	NA			0	YES	YES		4			Cisplatin	62	YES	5	NA	2013	TCGA.MA.AA42.01A.12R.A38B.07	T2bN0M0	Stage IIB	1	1	NA	NA		1	1	1	0	0
TCGA-MA-AA43	TCGA-MA-AA43-01	Primary	48	Female	WHITE	WHITE	152	4	72	227	180	1	NA	3	NA	MX	0	NA	NA	3	NA			0	YES	YES		4			Cisplatin	68	YES	2	NA	2013	TCGA.MA.AA43.01A.11R.A42T.07	T3bNXMX	Stage IIIB	0	1	NA	NA		1	0	1	0	0
TCGA-MU-A51Y	TCGA-MU-A51Y-01	Primary	27	Female	WHITE	WHITE	NA	1	31	422	127	1	NA	2	0	MX	1	17	0	2	NA	Other Location, specify	uninvolved margins	0	NO	NO		2							NA	2012	TCGA.MU.A51Y.01A.11R.A26T.07	T2a1N0MX	Stage IIA1	1	1	1	1	HPV16	1	1	0	0	0
TCGA-MU-A5YI	TCGA-MU-A5YI-01	Primary	60	Female	BLACK OR AFRICAN AMERICAN	BLACK OR AFRICAN AMERICAN	175	3	101	1	593	1	NA	1	0	MX	1	18	0	2	1			1	NO	NO		1							NA	2011	TCGA.MU.A5YI.01A.11R.A32P.07	T1a1NXMX	Stage IA1	1	1	1	1	HPV16	1	1	0	0	0
TCGA-MU-A8JM	TCGA-MU-A8JM-01	Primary	46	Female	WHITE	WHITE	165	4	86	165	278	1	NA	1	0	MX	1	29	0	2	NA	Microscopic parametrial involvement		0	NO	NO		2					NO		NA	2013	TCGA.MU.A8JM.01A.11R.A36F.07	T1bN0MX	Stage IB1	1	1	NA	NA		1	1	0	0	0
TCGA-MY-A5BD	TCGA-MY-A5BD-01	Primary	62	Female	WHITE	WHITE	157	1	91	904	983	1	NA	2	0	M0	1	26	0	1	1			1	NO	NO		1							NA	2010	TCGA.MY.A5BD.01A.11R.A26T.07	T2bN0M0	Stage IIB	1	1	1	1	HPV16	1	1	0	0	0
TCGA-MY-A5BE	TCGA-MY-A5BE-01	Primary	42	Female	BLACK OR AFRICAN AMERICAN	BLACK OR AFRICAN AMERICAN	157	1	84	2	386	1	NA	1	0	MX	0	NA	NA	3	0			0	NO	NO		4							NA	2011	TCGA.MY.A5BE.01A.21R.A26T.07	T1b1N0MX	Stage IB1	1	1	1	1	HPV16	1	1	0	0	0
TCGA-MY-A5BF	TCGA-MY-A5BF-01	Primary	68	Female	WHITE	WHITE	170	1	74	132	97	1	NA	2	0	MX	1	6	0	1	1			1	NO	NO		1							NA	2012	TCGA.MY.A5BF.01A.11R.A26T.07	T2a2N0MX	Stage IIA2	1	1	1	1	HPV16	1	1	0	0	0
TCGA-MY-A913	TCGA-MY-A913-01	Primary	28	Female	BLACK OR AFRICAN AMERICAN	BLACK OR AFRICAN AMERICAN	163	5	76	167	107	1	NA	2	0	M1	0	NA	NA	3	NA			1	YES	YES		3			Cisplatin	40mg	YES	5	NA	2013	TCGA.MY.A913.01A.11R.A37O.07	TisN0M1	Stage IIA	0	1	NA	NA		1	0	0	0	0
TCGA-PN-A8MA	TCGA-PN-A8MA-01	Primary	43	Female	BLACK OR AFRICAN AMERICAN	BLACK OR AFRICAN AMERICAN	167	NA	71	90	227	1	NA	2	0	M0	0	NA	NA	3	NA			1	YES	YES		3			Cisplatin	50mg	YES	3	NA	2013	TCGA.PN.A8MA.01A.11R.A36F.07	T2bN0M0	Stage IIB	1	1	NA	NA		1	1	0	0	0
TCGA-Q1-A5R1	TCGA-Q1-A5R1-01	Primary	32	Female	WHITE	WHITE	183	1	92	113	127	0	NA	1	0	MX	1	4	0	2	0			0	NO	NO		2					NO		NA	2012	TCGA.Q1.A5R1.01A.11R.A28H.07	T1b1N0MX	Stage IB1	1	1	1	1	HPV16	1	1	0	0	0
TCGA-Q1-A5R2	TCGA-Q1-A5R2-01	Primary	64	Female	WHITE	WHITE	160	1	76	105	57	1	NA	NA	NA	MX	0	NA	NA	3	NA			1	YES	YES		3			Cisplatin		YES	6	NA	2012	TCGA.Q1.A5R2.01A.11R.A28H.07	TXNXMX	0	1	1	1	1	HPV16	1	1	0	0	0
TCGA-Q1-A5R3	TCGA-Q1-A5R3-01	Primary	56	Female	WHITE	WHITE	162	1	50	178	115	1	NA	NA	NA	MX	0	NA	NA	2	NA			1	YES	YES		3			Cisplatin		YES		NA	2012	TCGA.Q1.A5R3.01A.11R.A28H.07	TXNXMX	0	0	1	0	1	HPV18	1	1	1	0	0
TCGA-Q1-A6DT	TCGA-Q1-A6DT-01	Primary	55	Female	WHITE	WHITE	NA	1	NA	103	47	1	NA	1	NA	MX	0	NA	NA	NA	NA			0	NO	NO		4							NA	2013	TCGA.Q1.A6DT.01A.11R.A32P.07	TXNXMX	Stage I	1	1	1	1	HPV16	1	1	0	0	0
TCGA-Q1-A6DV	TCGA-Q1-A6DV-01	Primary	36	Female	ASIAN	ASIAN	152	1	60	113	79	0	NA	1	0	M0	1	2	0	2	0			0	NO	NO		2					NO		NA	2013	TCGA.Q1.A6DV.01A.11R.A32P.07	T1b1N0M0	Stage IB1	1	1	1	1	HPV16	1	1	0	0	0
TCGA-Q1-A6DW	TCGA-Q1-A6DW-01	Primary	44	Female	WHITE	WHITE	160	4	62	175	100	1	NA	1	NA	MX	0	NA	NA	NA	0			1	YES	YES		3			Cisplatin	40mg	YES	5	NA	2013	TCGA.Q1.A6DW.01A.11R.A32P.07	TXNXMX	Stage I	1	1	1	1	HPV16	1	1	0	0	0
TCGA-Q1-A73O	TCGA-Q1-A73O-01	Primary	37	Female			152	1	76	146	77	1	NA	1	NA	MX	0	NA	NA	NA	0			1	YES	YES		3			Cisplatin	40mg/m2	YES	6	NA	2013	TCGA.Q1.A73O.01A.11R.A32P.07	TXNXMX	Stage IB2	0	1	0	1	HPV18	1	0	1	0	0
TCGA-Q1-A73P	TCGA-Q1-A73P-01	Primary	45	Female	WHITE	WHITE	173	1	82	146	92	0	NA	1	0	MX	1	17	0	1	0			0	NO	NO		2							NA	2013	TCGA.Q1.A73P.01A.11R.A32P.07	T1bN0MX	Stage IB1	0	1	0	1	HPV18	1	0	1	0	0
TCGA-Q1-A73Q	TCGA-Q1-A73Q-01	Primary	46	Female	WHITE	WHITE	158	2	87	179	96	1	1	1	NA	MX	0	NA	NA	NA	NA			1	YES	YES		3			Cisplatin	40mg/m2	YES	5	NA	2013	TCGA.Q1.A73Q.01A.21R.A32P.07	TXNXMX	Stage I	0	1	0	1	HPV33	1	0	0	0	1
TCGA-Q1-A73R	TCGA-Q1-A73R-01	Primary	45	Female	WHITE	WHITE	155	1	95	190	118	0	NA	1	NA	MX	0	NA	NA	NA	NA			0	NO	NO		4							NA	2013	TCGA.Q1.A73R.01A.11R.A33Z.07	TXNXMX	Stage I	1	1	1	1	HPV16	1	1	0	0	0
TCGA-Q1-A73S	TCGA-Q1-A73S-01	Primary	33	Female	WHITE	WHITE	160	4	68	316	232	0	NA	1	1	MX	1	18	2	2	1			1	YES	YES		1			Cisplatin	40mg/m2	YES	6	NA	2012	TCGA.Q1.A73S.01A.11R.A33Z.07	T1b1N1MX	Stage IB1	0	1	0	1	HPV18	1	0	1	0	0
TCGA-R2-A69V	TCGA-R2-A69V-01	Primary	42	Female	WHITE	WHITE	157	1	116	596	548	1	NA	1	0	M0	1	18	0	3	1			1	YES	YES		1			Cisplatin		YES		NA	2011	TCGA.R2.A69V.01A.11R.A32P.07	T1bN0M0	Stage IB	0	1	0	1	HPV39	1	0	0	0	0
TCGA-RA-A741	TCGA-RA-A741-01	Primary	34	Female	WHITE	WHITE	165	4	86	118	22	1	0	2	0		0	4	0	NA	NA			1	YES	YES		3			Cisplatin	40 MG/M2	YES	6	NA	2013	TCGA.RA.A741.01A.11R.A33Z.07	0	Stage IIB	1	1	1	1	HPV16	1	1	0	0	0
TCGA-UC-A7PD	TCGA-UC-A7PD-01	Primary	21	Female	AMERICAN INDIAN OR ALASKA NATIVE	AMERICAN INDIAN OR ALASKA NATIVE	NA	2	NA	NA	6036	1	0	1	0	M0	1	11	0	2	1	Other Location, specify	perineural space invasion	1	YES	NO		1					NO		NA	1997	TCGA.UC.A7PD.01A.11R.A352.07	T1bN0M0	Stage IB	1	1	NA	NA		1	1	0	0	0
TCGA-UC-A7PF	TCGA-UC-A7PF-01	Primary	44	Female			NA	2	210	NA	5050	1	2	1	1	M0	1	30	5	2	1			0				2							NA	1999	TCGA.UC.A7PF.01A.11R.A352.07	T1b1N1M0	Stage IB1	1	1	NA	NA		1	1	0	0	0
TCGA-UC-A7PG	TCGA-UC-A7PG-06		44	Female	WHITE	WHITE	NA	2	82	NA	NA	1	0	3	1	MX	0	9	8	1	1			1	YES	YES		3			Cisplatin		YES	6	NA	2003	TCGA.UC.A7PG.06A.11R.A42S.07	T3bN1MX	Stage IIIB	1	1	NA	NA		1	1	0	0	0
TCGA-UC-A7PI	TCGA-UC-A7PI-01	Primary	44	Female	WHITE	WHITE	NA	1	64	1905	1647	0	0	1	0	MX	1	47	0	1	0			0	NO	NO		2							NA	2009	TCGA.UC.A7PI.01A.11R.A42S.07	T1b1N0MX	Stage IB1	0	1	NA	NA		1	0	1	0	0
TCGA-VS-A8EB	TCGA-VS-A8EB-01	Primary	41	Female	WHITE	WHITE	153	2	64	NA	1189	1	NA	3	NA	M1	0	NA	NA	NA	NA			1	YES	NO		3			Cisplatin		YES	4	NA	2010	TCGA.VS.A8EB.01A.11R.A36F.07	T3bNXM1	Stage IIIB	1	1	NA	NA		1	1	0	0	0
TCGA-VS-A8EC	TCGA-VS-A8EC-01	Primary	55	Female	WHITE	WHITE	154	NA	46	1050	1015	1	NA	3	NA	M0	0	NA	NA	2	NA			1	YES	YES		3					NO		NA	2011	TCGA.VS.A8EC.01A.11R.A36F.07	T3bNXM0	Stage IIIB	1	1	NA	NA		1	1	0	0	0
TCGA-VS-A8EG	TCGA-VS-A8EG-01	Primary	36	Female			160	1	66	883	846	1	NA	1	NA	M0	0	NA	NA	NA	NA			1	YES	NO		3					NO		NA	2011	TCGA.VS.A8EG.01A.11R.A36F.07	T1b1NXM0	Stage IB1	1	1	NA	NA		1	1	0	0	0
TCGA-VS-A8EH	TCGA-VS-A8EH-01	Primary	56	Female			157	2	44	615	507	1	NA	3	NA	M0	0	NA	NA	2	NA			1	YES	YES		3	Adverse event/ complications		Cisplatin		YES	4	NA	2012	TCGA.VS.A8EH.01A.11R.A36F.07	T3bNXM0	Stage IIIB	1	1	NA	NA		1	1	0	0	0
TCGA-VS-A8EI	TCGA-VS-A8EI-01	Primary	38	Female	WHITE	WHITE	158	1	58	428	327	1	NA	2	NA	M0	0	NA	NA	NA	NA			1	YES	YES		3			Cisplatin		YES	6	NA	2012	TCGA.VS.A8EI.01A.11R.A37O.07	T3bNXM0	Stage IIB	1	1	NA	NA		1	1	0	0	0
TCGA-VS-A8EJ	TCGA-VS-A8EJ-01	Primary	60	Female	WHITE	WHITE	167	1	113	NA	1771	1	NA	2	NA	M1	0	NA	NA	3	NA			1	YES	YES		3			Cisplatin		YES	4	NA	2008	TCGA.VS.A8EJ.01A.11R.A37O.07	T2bNXM1	Stage IIB	0	0	NA	NA		0	0	0	0	0
TCGA-VS-A8EK	TCGA-VS-A8EK-01	Primary	65	Female	WHITE	WHITE	153	NA	50	NA	1784	1	NA	4	NA	M0	0	NA	NA	2	NA			1	YES	YES		3			Cisplatin		YES	7	NA	2008	TCGA.VS.A8EK.01A.12R.A37O.07	T4NXM0	Stage IVA	0	1	NA	NA		1	0	0	0	0
TCGA-VS-A8EL	TCGA-VS-A8EL-01	Primary	38	Female	BLACK OR AFRICAN AMERICAN	BLACK OR AFRICAN AMERICAN	166	1	78	1628	1589	1	NA	2	NA	M0	0	NA	NA	3	NA			1	YES	YES		3			Cisplatin		YES	5	NA	2009	TCGA.VS.A8EL.01A.11R.A37O.07	T2bNXM0	Stage IIB	0	1	NA	NA		1	0	0	1	0
TCGA-VS-A8Q8	TCGA-VS-A8Q8-01	Primary	26	Female	WHITE	WHITE	166	1	92	NA	1348	1	NA	1	0	MX	1	11	0	2	0			1	YES	NO		1					NO		NA	2010	TCGA.VS.A8Q8.01A.11R.A37O.07	T1bN0MX	Stage IB	1	1	NA	NA		1	1	0	0	0
TCGA-VS-A8Q9	TCGA-VS-A8Q9-01	Primary	79	Female	WHITE	WHITE	150	1	49	1400	1274	1	NA	1	NA	MX	0	NA	NA	2	NA			1	YES	NO		3					NO		NA	2010	TCGA.VS.A8Q9.01A.12R.A37O.07	TXNXMX	Stage IB1	0	1	NA	NA		1	0	0	0	0
TCGA-VS-A8QA	TCGA-VS-A8QA-01	Primary	44	Female			160	1	67	708	757	1	NA	1	0	MX	1	26	0	NA	NA	Positive vaginal margin		1	YES	NO		1					NO		NA	2011	TCGA.VS.A8QA.01A.11R.A37O.07	T1b1N0MX	Stage IB1	1	1	NA	NA		1	1	0	0	0
TCGA-VS-A8QC	TCGA-VS-A8QC-01	Primary	51	Female	WHITE	WHITE	152	2	90	NA	1768	1	NA	4	NA	MX	0	NA	NA	2	NA			1	YES	YES		3			Cisplatin		YES	5	NA	2009	TCGA.VS.A8QC.01A.11R.A37O.07	TXNXMX	Stage IVA	1	1	NA	NA		1	1	0	0	0
TCGA-VS-A8QF	TCGA-VS-A8QF-01	Primary	42	Female	WHITE	WHITE	159	4	68	1507	1399	1	NA	2	NA	MX	0	NA	NA	2	NA			1	YES	YES		3	Adverse event/ complications		Cisplatin		YES	4	NA	2010	TCGA.VS.A8QF.01A.21R.A37O.07	TXNXMX	Stage IIB	1	1	NA	NA		1	1	0	0	0
TCGA-VS-A8QH	TCGA-VS-A8QH-01	Primary	76	Female	WHITE	WHITE	159	1	73	NA	1369	0	NA	1	NA	MX	0	NA	NA	2	NA			1	YES	YES		3	Adverse event/ complications		Other|Other	[Not Available]|[Not Available]	YES	3|3	NA	2010	TCGA.VS.A8QH.01A.11R.A37O.07	TXNXMX	Stage IB1	0	0	NA	NA		0	0	0	0	0
TCGA-VS-A8QM	TCGA-VS-A8QM-01	Primary	47	Female			163	2	53	NA	1422	1	NA	4	NA	M1	0	NA	NA	NA	NA			1	YES	YES		3	Adverse event/ complications		Cisplatin|Other	[Not Available]|[Not Available]	YES	3|3	NA	2009	TCGA.VS.A8QM.01A.11R.A37O.07	TXNXM1	Stage IVB	1	1	NA	NA		1	1	0	0	0
TCGA-VS-A94W	TCGA-VS-A94W-01	Primary	39	Female	WHITE	WHITE	156	1	79	879	864	1	NA	2	1	MX	1	47	1	2	NA			1	YES	YES		1	Adverse event/ complications		Cisplatin		YES	5	NA	2011	TCGA.VS.A94W.01A.12R.A37O.07	T2bN1MX	Stage IIB	1	1	NA	NA		1	1	0	0	0
TCGA-VS-A94X	TCGA-VS-A94X-01	Primary	40	Female	BLACK OR AFRICAN AMERICAN	BLACK OR AFRICAN AMERICAN	158	1	42	NA	1281	1	NA	2	NA	MX	0	NA	NA	2	NA			1	YES	YES		3			Cisplatin		YES	5	NA	2010	TCGA.VS.A94X.01A.11R.A38B.07	T2bNXMX	Stage IIB	0	1	NA	NA		1	0	0	0	0
TCGA-VS-A94Y	TCGA-VS-A94Y-01	Primary	47	Female	WHITE	WHITE	154	2	44	NA	1306	1	NA	2	NA	MX	0	NA	NA	NA	NA			1	YES	YES		3	Adverse event/ complications				NO		NA	2010	TCGA.VS.A94Y.01A.11R.A38B.07	T2bNXMX	Stage IIB	0	1	NA	NA		1	0	0	0	0
TCGA-VS-A94Z	TCGA-VS-A94Z-01	Primary	38	Female	WHITE	WHITE	162	4	96	707	553	1	NA	2	NA	MX	0	NA	NA	2	NA			1	YES	YES		3			Cisplatin		YES	5	NA	2012	TCGA.VS.A94Z.01A.11R.A38B.07	T2bNXMX	Stage IIB	1	1	NA	NA		1	1	0	0	0
TCGA-VS-A950	TCGA-VS-A950-01	Primary	42	Female			165	1	57	967	874	1	NA	3	NA	MX	0	NA	NA	3	NA			1	YES	NO		3					NO		NA	2011	TCGA.VS.A950.01A.11R.A42T.07	T3aNXMX	Stage IIIA	0	1	NA	NA		1	0	0	0	0
TCGA-VS-A952	TCGA-VS-A952-01	Primary	66	Female	WHITE	WHITE	155	1	65	1365	1288	0	NA	1	0	MX	1	15	0	2	0			0	NO	NO		2							NA	2010	TCGA.VS.A952.01A.11R.A38B.07	T1bN0MX	Stage IB1	1	1	NA	NA		1	1	0	0	0
TCGA-VS-A953	TCGA-VS-A953-01	Primary	63	Female			155	1	47	NA	1274	1	NA	4	NA	MX	0	NA	NA	NA	NA			0	YES	YES		4	Adverse event/ complications				NO		NA	2010	TCGA.VS.A953.01A.11R.A38B.07	T4NXMX	Stage IVA	1	1	NA	NA		1	1	0	0	0
TCGA-VS-A954	TCGA-VS-A954-01	Primary	67	Female			160	1	58	1295	1259	1	NA	3	NA	MX	0	NA	NA	2	NA			1	YES	YES		3			Cisplatin		YES	5	NA	2010	TCGA.VS.A954.01A.11R.A38B.07	T3bNXMX	Stage IIIB	0	1	NA	NA		1	0	0	0	0
TCGA-VS-A957	TCGA-VS-A957-01	Primary	64	Female	WHITE	WHITE	156	1	91	1280	1210	1	NA	1	NA	MX	0	NA	NA	3	NA			1	YES	YES		3	Adverse event/ complications		Cisplatin		YES	4	NA	2010	TCGA.VS.A957.01A.11R.A42T.07	T1b1NXMX	Stage IB1	0	1	NA	NA		1	0	0	0	1
TCGA-VS-A958	TCGA-VS-A958-01	Primary	46	Female	WHITE	WHITE	151	1	61	1333	1189	1	NA	2	NA	MX	0	NA	NA	2	NA			1	YES	YES		3	Adverse event/ complications		Cisplatin		YES	4	NA	2010	TCGA.VS.A958.01A.11R.A42T.07	T2bNXMX	Stage IIB	0	1	NA	NA		1	0	0	0	0
TCGA-VS-A959	TCGA-VS-A959-01	Primary	76	Female			145	1	47	1197	1181	1	NA	2	NA	MX	0	NA	NA	3	NA			1	YES	NO		3							NA	2010	TCGA.VS.A959.01A.11R.A42T.07	T2bNXMX	Stage IIB	0	1	NA	NA		1	0	0	1	0
TCGA-VS-A9U5	TCGA-VS-A9U5-01	Primary	57	Female	WHITE	WHITE	162	1	74	1185	1114	1	NA	2	NA	MX	0	NA	NA	3	NA			1	YES	YES		3			Cisplatin		YES	5	NA	2010	TCGA.VS.A9U5.01A.11R.A42T.07	T2bNXMX	Stage IIB	1	1	NA	NA		1	1	0	0	0
TCGA-VS-A9U6	TCGA-VS-A9U6-01	Primary	52	Female	WHITE	WHITE	156	1	66	1213	1058	1	NA	4	NA	M1	0	NA	NA	NA	NA			1	YES	YES		3			Cisplatin			4	NA	2011	TCGA.VS.A9U6.01A.11R.A42T.07	T4NXM1	Stage IVB	0	1	NA	NA		1	0	0	0	1
TCGA-VS-A9U7	TCGA-VS-A9U7-01	Primary	30	Female	WHITE	WHITE	157	1	82	1108	1029	1	NA	1	1	M0	1	18	3	3	NA			1	YES	YES		1			Cisplatin		YES	5	NA	2011	TCGA.VS.A9U7.01A.11R.A42T.07	T1bN1M0	Stage IB1	1	1	NA	NA		1	1	0	0	0
TCGA-VS-A9UB	TCGA-VS-A9UB-01	Primary	54	Female			166	1	79	562	435	1	NA	2	0	MX	1	51	0	3	NA			1	YES	YES		1			Cisplatin		YES	6	NA	2012	TCGA.VS.A9UB.01A.22R.A42T.07	T2bN0MX	Stage IIB	0	1	NA	NA		1	0	0	0	0
TCGA-VS-A9UC	TCGA-VS-A9UC-01	Primary	32	Female			153	1	76	511	370	1	NA	2	NA	MX	0	NA	NA	2	NA			1	YES	YES		3			Cisplatin		YES	5	NA	2012	TCGA.VS.A9UC.01A.11R.A42T.07	T2bNXMX	Stage IIB	0	1	NA	NA		1	0	0	0	1
TCGA-VS-A9UD	TCGA-VS-A9UD-01	Primary	73	Female	WHITE	WHITE	161	1	64	417	327	1	NA	3	NA	MX	0	NA	NA	2	NA			1	YES	YES		3			Cisplatin		YES	6	NA	2013	TCGA.VS.A9UD.01A.11R.A42T.07	T3aNXMX	Stage IIIA	1	1	NA	NA		1	1	0	0	0
TCGA-VS-A9UH	TCGA-VS-A9UH-01	Primary	53	Female	BLACK OR AFRICAN AMERICAN	BLACK OR AFRICAN AMERICAN	NA	1	NA	1120	1098	1	NA	4	NA	MX	0	NA	NA	NA	NA			1	YES	YES		3			Cisplatin		YES	5	NA	2010	TCGA.VS.A9UH.01A.11R.A42T.07	T4NXMX	Stage IVA	0	1	NA	NA		1	0	0	0	0
TCGA-VS-A9UI	TCGA-VS-A9UI-01	Primary	76	Female	WHITE	WHITE	NA	1	70	953	1050	1	NA	2	NA	MX	0	NA	NA	NA	NA			1	YES	NO		3					NO		NA	2011	TCGA.VS.A9UI.01A.11R.A42T.07	T2bNXMX	Stage IIB	0	1	NA	NA		1	0	0	0	0
TCGA-VS-A9UJ	TCGA-VS-A9UJ-01	Primary	55	Female			NA	1	NA	NA	538	1	NA	2	NA	MX	0	NA	NA	NA	NA			0	NO	NO		4							NA	2012	TCGA.VS.A9UJ.01A.11R.A42T.07	T2bNXMX	Stage IIB	0	0	NA	NA		0	0	0	0	0
TCGA-VS-A9UL	TCGA-VS-A9UL-01	Primary	79	Female	WHITE	WHITE	149	1	56	NA	1126	1	NA	3	NA	MX	0	NA	NA	3	NA			1	YES	NO		3							NA	2010	TCGA.VS.A9UL.01A.11R.A42T.07	T3bNXMX	Stage IIIB	0	1	NA	NA		1	0	1	0	0
TCGA-VS-A9UM	TCGA-VS-A9UM-01	Primary	39	Female	BLACK OR AFRICAN AMERICAN	BLACK OR AFRICAN AMERICAN	160	1	75	NA	1068	1	NA	4	NA	MX	0	NA	NA	2	NA			1	YES	YES		3			Cisplatin		YES		NA	2011	TCGA.VS.A9UM.01A.11R.A42T.07	T3bNXMX	Stage IVB	1	1	NA	NA		1	1	0	0	0
TCGA-VS-A9UO	TCGA-VS-A9UO-01	Primary	43	Female	WHITE	WHITE	159	1	40	1080	1036	0	NA	2	0	MX	1	45	0	2	NA			1	YES	YES		1			Cisplatin		YES	3	NA	2011	TCGA.VS.A9UO.01A.11R.A42T.07	T2bN0MX	Stage IIB	0	1	NA	NA		1	0	1	0	0
TCGA-VS-A9UP	TCGA-VS-A9UP-01	Primary	43	Female			155	2	68	1150	993	0	NA	2	NA	MX	0	NA	NA	3	NA			1	YES	YES		3			Cisplatin		YES	6	NA	2011	TCGA.VS.A9UP.01A.11R.A42T.07	T2aNXMX	Stage IIA	0	1	NA	NA		1	0	1	0	0
TCGA-VS-A9UQ	TCGA-VS-A9UQ-01	Primary	32	Female			160	1	72	920	771	0	NA	1	0	MX	1	22	0	2	NA			1	YES	NO		1					NO		NA	2011	TCGA.VS.A9UQ.01A.21R.A42T.07	T1bN0MX	Stage IB	1	1	NA	NA		1	1	0	0	0
TCGA-VS-A9UR	TCGA-VS-A9UR-01	Primary	53	Female	WHITE	WHITE	161	1	64	455	323	0	NA	2	NA	MX	0	NA	NA	NA	NA			1	YES	YES		3			Cisplatin		YES	6	NA	2013	TCGA.VS.A9UR.01A.11R.A42T.07	T2aNXMX	Stage IIA	1	1	NA	NA		1	1	0	0	0
TCGA-VS-A9UT	TCGA-VS-A9UT-01	Primary	72	Female	ASIAN	ASIAN	144	1	42	104	210	0	NA	1	1	MX	1	14	1	3	0	Other Location, specify	Uninvolved margins	0				2							NA	2013	TCGA.VS.A9UT.01A.11R.A42T.07	T1b1N1MX	Stage IB	0	0	NA	NA		0	0	0	0	0
TCGA-VS-A9UU	TCGA-VS-A9UU-01	Primary	42	Female			162	2	67	442	208	1	NA	2	NA	MX	0	NA	NA	1	NA			1	YES	YES		3			Cisplatin		YES	3	NA	2013	TCGA.VS.A9UU.01A.11R.A42T.07	T2bNXMX	Stage IIB	1	1	NA	NA		1	1	0	0	0
TCGA-VS-A9UV	TCGA-VS-A9UV-01	Primary	74	Female			152	1	31	NA	125	1	NA	4	NA	MX	0	NA	NA	NA	NA			0	NO	NO		4							NA	2013	TCGA.VS.A9UV.01A.11R.A42T.07	T4NXMX	Stage IVA	0	1	NA	NA		1	0	0	0	0
TCGA-VS-A9UY	TCGA-VS-A9UY-01	Primary	29	Female			163	1	46	NA	454	1	NA	4	NA	MX	0	NA	NA	2	NA			1	YES	YES		3			Cisplatin		YES	5	NA	2012	TCGA.VS.A9UY.01A.11R.A42T.07	T1b2NXMX	Stage IVB	1	1	NA	NA		1	1	0	0	0
TCGA-VS-A9UZ	TCGA-VS-A9UZ-01	Primary	61	Female	WHITE	WHITE	149	1	54	1939	1723	0	NA	1	0	MX	1	26	0	2	NA			1	YES	NO		1					NO		NA	2009	TCGA.VS.A9UZ.01A.11R.A42T.07	T1bN0MX	Stage IB1	1	1	NA	NA		1	1	0	0	0
TCGA-VS-A9V0	TCGA-VS-A9V0-01	Primary	58	Female			158	4	76	529	264	0	NA	1	NA	MX	0	NA	NA	3	NA			1	YES	YES		3			Cisplatin		YES	4	NA	2013	TCGA.VS.A9V0.01A.11R.A42T.07	T1bNXMX	Stage IB	0	0	NA	NA		0	0	0	0	0
TCGA-VS-A9V1	TCGA-VS-A9V1-01	Primary	46	Female	WHITE	WHITE	155	2	45	NA	217	0	NA	4	NA	MX	0	NA	NA	2	NA			1	YES	YES		3			Cisplatin		YES	5	NA	2013	TCGA.VS.A9V1.01A.11R.A42T.07	T3bNXMX	Stage IVB	0	1	NA	NA		1	0	0	0	0
TCGA-VS-A9V2	TCGA-VS-A9V2-01	Primary	29	Female	WHITE	WHITE	156	1	49	237	119	1	NA	1	0	MX	1	26	0	2	NA			1	YES	NO		1					NO		NA	2013	TCGA.VS.A9V2.01A.11R.A42T.07	T1bN0MX	Stage IB1	1	1	NA	NA		1	1	0	0	0
TCGA-VS-A9V3	TCGA-VS-A9V3-01	Primary	62	Female	WHITE	WHITE	164	1	60	253	125	1	NA	4	NA	MX	0	NA	NA	3	NA			1	YES	YES		3			Cisplatin		YES	6	NA	2013	TCGA.VS.A9V3.01A.11R.A42T.07	T4NXMX	Stage IVB	0	1	NA	NA		1	0	0	0	0
TCGA-VS-A9V4	TCGA-VS-A9V4-01	Primary	63	Female	WHITE	WHITE	161	4	52	NA	216	0	NA	4	NA	MX	0	NA	NA	2	NA			1	YES	YES		3			Cisplatin		YES	4	NA	2013	TCGA.VS.A9V4.01A.12R.A42T.07	T4NXMX	Stage IVA	0	0	NA	NA		0	0	0	0	0
TCGA-VS-A9V5	TCGA-VS-A9V5-01	Primary	50	Female	WHITE	WHITE	157	1	98	NA	1019	0	NA	2	NA	MX	0	NA	NA	2	NA			1	YES	YES		3			Carboplatin		YES	6	NA	2011	TCGA.VS.A9V5.01A.11R.A42T.07	T2bNXMX	Stage IIB	1	1	NA	NA		1	1	0	0	0
TCGA-VS-AA62	TCGA-VS-AA62-01	Primary	51	Female	WHITE	WHITE	156	1	67	NA	1608	1	NA	2	NA	MX	0	NA	NA	2	NA			1	YES	YES		3			Cisplatin		YES	5	NA	2009	TCGA.VS.AA62.01A.11R.A42T.07	T2bNXMX	Stage IIB	0	1	NA	NA		1	0	0	0	0
TCGA-WL-A834	TCGA-WL-A834-01	Primary	57	Female	WHITE	WHITE	162	4	79	549	414	1	NA	NA	1		1	28	4	3	1	Microscopic parametrial involvement		1	YES	YES		1							NA	2012	TCGA.WL.A834.01A.11R.A352.07	T1b1N1	0	1	1	NA	NA		1	1	0	0	0
TCGA-XS-A8TJ	TCGA-XS-A8TJ-01	Primary	41	Female	BLACK OR AFRICAN AMERICAN	BLACK OR AFRICAN AMERICAN	146	5	51	890	642	1	1	1	1	M0	1	20	5	2	1	Other Location, specify	FREE MARGINS	1	YES	YES		1	Participant refusal		Cisplatin		YES	1	NA	2012	TCGA.XS.A8TJ.01A.11R.A36F.07	T1b1N1M0	Stage IB1	1	1	NA	NA		1	1	0	0	0
TCGA-ZJ-A8QO	TCGA-ZJ-A8QO-01	Primary	73	Female			NA	NA	NA	0	2261	1	NA	NA	NA		0	NA	NA	NA	NA			0				4							NA	2007	TCGA.ZJ.A8QO.01A.11R.A37O.07	0	0	0	1	NA	NA		1	0	0	0	1
TCGA-ZJ-A8QQ	TCGA-ZJ-A8QQ-01	Primary	24	Female	WHITE	WHITE	158	2	71	2056	2165	1	NA	2	0	M0	0	NA	NA	NA	NA			1	YES	YES		3			Cisplatin	40mg/m2	YES	6	NA	2007	TCGA.ZJ.A8QQ.01A.11R.A37O.07	T1b2N0M0	Stage IIB	0	1	NA	NA		1	0	0	0	0
TCGA-ZJ-A8QR	TCGA-ZJ-A8QR-01	Primary	38	Female	NATIVE HAWAIIAN OR OTHER PACIFIC ISLANDER	NATIVE HAWAIIAN OR OTHER PACIFIC ISLANDER	NA	2	58	NA	2173	1	NA	1	NA	MX	0	NA	NA	NA	NA			0				4							NA	2007	TCGA.ZJ.A8QR.01A.11R.A37O.07	TXNXMX	Stage I	1	1	NA	NA		1	1	0	0	0
TCGA-ZJ-AAX4	TCGA-ZJ-AAX4-01	Primary	85	Female	WHITE	WHITE	170	4	77	21	1997	1	NA	2	0	M0	1	26	0	3	1	Positive vaginal margin		0				2							NA	2008	TCGA.ZJ.AAX4.01A.11R.A42T.07	T2N0M0	Stage II	1	1	NA	NA		1	1	0	0	0
TCGA-ZJ-AAX8	TCGA-ZJ-AAX8-01	Primary	58	Female			NA	NA	NA	0	1789	1	NA	3	1	M0	0	NA	NA	2	NA			0				4							NA	2009	TCGA.ZJ.AAX8.01A.11R.A42T.07	T3bN1M0	Stage IIIB	0	1	NA	NA		1	0	1	0	0
TCGA-ZJ-AAXA	TCGA-ZJ-AAXA-01	Primary	64	Female	WHITE	WHITE	155	3	78	43	1479	1	NA	1	0	MX	1	NA	NA	2	NA			0				2							NA	2009	TCGA.ZJ.AAXA.01A.11R.A42T.07	T1bN0MX	Stage IB1	1	1	NA	NA		1	1	0	0	0
TCGA-ZJ-AAXB	TCGA-ZJ-AAXB-01	Primary	42	Female	WHITE	WHITE	163	1	97	0	1591	0	NA	1	0	M0	0	NA	NA	3	NA			0				4							NA	2009	TCGA.ZJ.AAXB.01A.11R.A42T.07	T1b2N0M0	Stage IB2	0	1	NA	NA		1	0	1	0	0
TCGA-ZJ-AAXD	TCGA-ZJ-AAXD-01	Primary	35	Female			NA	NA	NA	0	1164	1	NA	3	0	M0	0	NA	NA	2	NA			0				4							NA	2010	TCGA.ZJ.AAXD.01A.21R.A42T.07	T3bN0M0	Stage IIIB	1	1	NA	NA		1	1	0	0	0
TCGA-ZJ-AAXF	TCGA-ZJ-AAXF-01	Primary	62	Female			NA	NA	NA	0	1264	1	NA	2	0	M0	0	NA	NA	3	NA			0				4							NA	2010	TCGA.ZJ.AAXF.01A.31R.A42T.07	T2bN0M0	Stage IIB	1	1	NA	NA		1	1	0	0	0
TCGA-ZJ-AAXI	TCGA-ZJ-AAXI-01	Primary	67	Female			NA	NA	NA	0	1332	1	NA	2	NA	M0	0	NA	NA	2	NA			0				4							NA	2010	TCGA.ZJ.AAXI.01A.11R.A42T.07	T2bNXM0	Stage IIB	1	1	NA	NA		1	1	0	0	0
TCGA-ZJ-AAXN	TCGA-ZJ-AAXN-01	Primary	34	Female	WHITE	WHITE	173	2	59	0	1190	1	NA	1	1	M0	0	NA	NA	NA	NA			0				4							NA	2010	TCGA.ZJ.AAXN.01A.11R.A42T.07	T1b2N1M0	Stage IB2	0	1	NA	NA		1	0	0	0	0
TCGA-ZJ-AAXT	TCGA-ZJ-AAXT-01	Primary	54	Female	WHITE	WHITE	165	4	76	0	1571	1	NA	3	1	M0	0	NA	NA	2	NA			0				4							NA	2009	TCGA.ZJ.AAXT.01A.11R.A42T.07	T3bN1M0	Stage IIIB	0	1	NA	NA		1	0	1	0	0
TCGA-ZJ-AAXU	TCGA-ZJ-AAXU-01	Primary	51	Female	WHITE	WHITE	165	2	70	5	1437	1	NA	2	0	M0	0	NA	NA	2	NA			0				4							NA	2010	TCGA.ZJ.AAXU.01A.11R.A42T.07	T2bN0M0	Stage IIB	1	1	NA	NA		1	1	0	0	0
TCGA-ZJ-AB0H	TCGA-ZJ-AB0H-01	Primary	48	Female			NA	NA	NA	0	2619	1	NA	3	1	M0	0	NA	NA	NA	NA			0				4							NA	2006	TCGA.ZJ.AB0H.01A.11R.A42T.07	T3bN1M0	Stage IIIB	0	1	NA	NA		1	0	1	0	0
TCGA-ZJ-AB0I	TCGA-ZJ-AB0I-01	Primary	25	Female	WHITE	WHITE	173	4	78	0	2643	1	NA	2	1	MX	1	NA	NA	NA	NA			0				2							NA	2006	TCGA.ZJ.AB0I.01A.11R.A42T.07	T2bN1MX	Stage IIB	1	1	NA	NA		1	1	0	0	0
TCGA-ZX-AA5X	TCGA-ZX-AA5X-01	Primary	64	Female	WHITE	WHITE	157	1	56	119	46	1	0	3	NA	MX	0	NA	NA	2	0			0				4	Participant refusal				NO		NA	2013	TCGA.ZX.AA5X.01A.11R.A42T.07	TXNXMX	Stage IIIB	0	1	NA	NA		1	0	0	0	0
[truncated: 34 more columns]
